# Supplementary material for: Evolutionary rate covariation is pervasive between glycosylation pathways and points to potential disease modifiers
Source: PLoS Genet. 2024 Sep 11;20(9):e1011406. doi: 10.1371/journal.pgen.1011406 (PMC11419382; doi:10.1371/journal.pgen.1011406)
Supplement: S1 Data — List of all glycosylation proteins included in analyses along with pathway categorization (GPI anchor, N-linked, O-linked, Other). O-linked glycosylation proteins are further classified based on distinct types of O-linked glycosylation. ERC scores between glycosylation proteins and from genome-wide analysis with GPI anchor synthesis proteins. (XLSX) [file pgen.1011406.s013.xlsx]

## Sheet: All Glycosylation Proteins
Protein Name	Pathway
PIGA	GPI
PIGC	GPI
PIGP	GPI
PIGH	GPI
PIGY	GPI
PIGQ	GPI
PIGL	GPI
PIGW	GPI
PIGM	GPI
PIGX	GPI
PIGV	GPI
PIGN	GPI
PIGB	GPI
PIGO	GPI
PIGF	GPI
PIGG	GPI
PIGZ	GPI
PIGS	GPI
PIGT	GPI
PIGU	GPI
PIGK	GPI
GPAA1	GPI
PGAP1	GPI
MPPE1 (PGAP5)	GPI
PGAP3	GPI
PGAP2	GPI
TMEM246 (PGAP4)	GPI
SLC37A4	N-linked
ALG5	N-linked
DPAGT1	N-linked
ALG13	N-linked
ALG14	N-linked
ALG1	N-linked
ALG2	N-linked
ALG11	N-linked
RFT1	N-linked
ALG3	N-linked
ALG9	N-linked
ALG12	N-linked
ALG6	N-linked
ALG8	N-linked
ALG10	N-linked
WBP1	N-linked
OST4	N-linked
STT3A	N-linked
STT3B	N-linked
DDOST	N-linked
TUSC3	N-linked
MAGT1	N-linked
DAD1	N-linked
RPN1	N-linked
RPN2	N-linked
KRTCAP2	N-linked
MLEC	N-linked
OSTC	N-linked
MOGS	N-linked
PRKCSH	N-linked
GANAB	N-linked
MAN1B1	N-linked
MAN1A1	N-linked
MAN1A2	N-linked
MAN1C1	N-linked
MGAT1	N-linked
MAN2A1	N-linked
MAN2A2	N-linked
FUT8	N-linked
MGAT2	N-linked
FUT3	N-linked
FUT9	N-linked
FUT10	N-linked
FUT11	N-linked
MGAT3	N-linked
B4GALT1	N-linked
B4GALT2	N-linked
B4GALT3	N-linked
B3GALT1	N-linked
B3GALT2	N-linked
B3GAT1	N-linked
B3GAT2	N-linked
B3GAT3	N-linked
ST6GAL1	N-linked
ST6GAL2	N-linked
MGAT4A	N-linked
MGAT4B	N-linked
MGAT4C	N-linked
MGAT5	N-linked
FUT5	N-linked
GNE	N-linked
NANS	N-linked
NANP	N-linked
CMAS	N-linked
DOLPP1	N-linked
NGLY1	N-linked
GNPTAB	N-linked
B4GALNT1	N-linked
B4GALNT3	N-linked
B4GLANT4	N-linked
ST3GAL5	N-linked
XYLT1	O-linked
XYLT2	O-linked
FAM20B	O-linked
B4GALT7	O-linked
B3GALT6	O-linked
CSGALNACT1	O-linked
CSGALNACT2	O-linked
CHSY1	O-linked
CHSY3	O-linked
CHPF	O-linked
CHPF2	O-linked
UST	O-linked
CHST14	O-linked
DSE	O-linked
CHST11	O-linked
CHST12	O-linked
CHST13	O-linked
CHST15	O-linked
CHST3	O-linked
CHST7	O-linked
EXTL1	O-linked
EXTL2	O-linked
EXTL3	O-linked
EXT1	O-linked
EXT2	O-linked
HS3ST1	O-linked
HS3ST2	O-linked
HS3ST3A1	O-linked
HS3ST3B1	O-linked
HS3ST4	O-linked
HS3ST5	O-linked
HS3ST6	O-linked
GLCE	O-linked
HS2ST1	O-linked
HS6ST1	O-linked
HS6ST2	O-linked
HS6ST3	O-linked
NDST1	O-linked
NDST2	O-linked
NDST3	O-linked
NDST4	O-linked
ST3GAL3	O-linked
CHST6	O-linked
SLC10A7	O-linked
PAPSS2	O-linked
SLC26A2	O-linked
POFUT1	O-linked
POFUT2	O-linked
B3GALTL	O-linked
LFNG	O-linked
MFNG	O-linked
GALNT1	O-linked
GALNT2	O-linked
GALNT3	O-linked
GALNT4	O-linked
GALNT5	O-linked
GALNT6	O-linked
GALNT7	O-linked
GALNT8	O-linked
GALNT9	O-linked
GALNT10	O-linked
GALNT11	O-linked
GALNT12	O-linked
GALNT13	O-linked
GALNT14	O-linked
GALNT15	O-linked
GALNT16	O-linked
GALNT18	O-linked
WBSCR17	O-linked
GALNTL6	O-linked
C1GALT1	O-linked
C1GALT1C1	O-linked
B3GNT6	O-linked
GCNT1	O-linked
GCNT3	O-linked
GCNT4	O-linked
GCNT2	O-linked
GCNT7	O-linked
EOGT	O-linked
A4GNT	O-linked
CHST4	O-linked
ST6GALNAC1	O-linked
ST6GALNAC2	O-linked
ST6GALNAC4	O-linked
ST3GAL4	O-linked
ST3GAL1	O-linked
B3GNT2	O-linked
B3GNT3	O-linked
B3GNT4	O-linked
B3GNT5	O-linked
B3GNT7	O-linked
B3GNT8	O-linked
B3GNT9	O-linked
B3GALT5	O-linked
FUT1	O-linked
FUT2	O-linked
FUT4	O-linked
FUT6	O-linked
FUT7	O-linked
B4GALNT2	O-linked
OGT	O-linked
POMT1	O-linked
POMT2	O-linked
POMGNT1	O-linked
MGAT5B	O-linked
CHST10	O-linked
GTDC2	O-linked
B3GALNT2	O-linked
SGK196	O-linked
FKRP	O-linked
FKTN	O-linked
ISPD	O-linked
TMEM5	O-linked
B3GNT1	O-linked
LARGE	O-linked
GYLTL1B	O-linked
POGLUT1	O-linked
KDELC1	O-linked
KDELC2	O-linked
GXYLT1	O-linked
GXYLT2	O-linked
XXYLT1	O-linked
G6PC3	Other
PGM1	Other
GFPT1	Other
PGM3	Other
MPI	Other
HK1	Other
HK2	Other
HK3	Other
PMM2	Other
GMPPA	Other
GMPPB	Other
DPM1	Other
DPM2	Other
DPM3	Other
MPDU1	Other
NUS1	Other
DHDDS	Other
SRD5A3	Other
DOLK	Other
SSR1	Other
SSR2	Other
SSR3	Other
SSR4	Other
SEC61A1	Other
SEC61B	Other
SEC61G	Other
SEC62	Other
SEC63	Other
COG1	Other
COG2	Other
COG3	Other
COG4	Other
COG5	Other
COG6	Other
COG7	Other
COG8	Other
JAGN1	Other
SEC23A	Other
SEC23B	Other
SEC24B	Other
SEC31A	Other
TRAPPC1	Other
TRAPPC2	Other
TRAPPC2L	Other
TRAPPC3L	Other
TRAPPC4	Other
TRAPPC5	Other
TRAPPC6A	Other
TRAPPC6B	Other
TRAPPC8	Other
TRAPPC9	Other
TRAPPC10	Other
TRAPPC12	Other
TRAPPC11	Other
SAR1A	Other
SAR1B	Other
TECPR2	Other
ATP6AP1	Other
ATP6AP2	Other
ATP6V1A	Other
ATP6V1E1	Other
ATP6V0A1	Other
ATP6V0A2	Other
ATP6V0A4	Other
TRIP11	Other
TMEM165	Other
TMEM199	Other
CCDC115	Other
SLC35A3	Other
SLC35A2	Other
SLC35A1	Other
SLC35C1	Other
SLC35D1	Other
SLC35D2	Other
SLC39A8	Other
CAD	Other

## Sheet: O-linked Glycosylation Proteins
Protein Name	O-linked Glycan Type
XYLT1	Glycosaminoglycan
XYLT2	Glycosaminoglycan
FAM20B	Glycosaminoglycan
B4GALT7	Glycosaminoglycan
B3GALT6	Glycosaminoglycan
CSGALNACT1	Glycosaminoglycan
CSGALNACT2	Glycosaminoglycan
CHSY1	Glycosaminoglycan
CHSY3	Glycosaminoglycan
CHPF	Glycosaminoglycan
CHPF2	Glycosaminoglycan
UST	Glycosaminoglycan
CHST14	Glycosaminoglycan
DSE	Glycosaminoglycan
CHST11	Glycosaminoglycan
CHST12	Glycosaminoglycan
CHST13	Glycosaminoglycan
CHST15	Glycosaminoglycan
CHST3	Glycosaminoglycan
CHST7	Glycosaminoglycan
EXTL1	Glycosaminoglycan
EXTL2	Glycosaminoglycan
EXTL3	Glycosaminoglycan
EXT1	Glycosaminoglycan
EXT2	Glycosaminoglycan
HS3ST1	Glycosaminoglycan
HS3ST2	Glycosaminoglycan
HS3ST3A1	Glycosaminoglycan
HS3ST3B1	Glycosaminoglycan
HS3ST4	Glycosaminoglycan
HS3ST5	Glycosaminoglycan
HS3ST6	Glycosaminoglycan
GLCE	Glycosaminoglycan
HS2ST1	Glycosaminoglycan
HS6ST1	Glycosaminoglycan
HS6ST2	Glycosaminoglycan
HS6ST3	Glycosaminoglycan
NDST1	Glycosaminoglycan
NDST2	Glycosaminoglycan
NDST3	Glycosaminoglycan
NDST4	Glycosaminoglycan
ST3GAL3	Glycosaminoglycan
CHST6	Glycosaminoglycan
SLC10A7	Glycosaminoglycan
PAPSS2	Glycosaminoglycan
SLC26A2	Glycosaminoglycan
POFUT1	O-fucosylation
POFUT2	O-fucosylation
B3GALTL	O-fucosylation
LFNG	O-fucosylation
MFNG	O-fucosylation
GALNT1	O-GalNAc
GALNT2	O-GalNAc
GALNT3	O-GalNAc
GALNT4	O-GalNAc
GALNT5	O-GalNAc
GALNT6	O-GalNAc
GALNT7	O-GalNAc
GALNT8	O-GalNAc
GALNT9	O-GalNAc
GALNT10	O-GalNAc
GALNT11	O-GalNAc
GALNT12	O-GalNAc
GALNT13	O-GalNAc
GALNT14	O-GalNAc
GALNT15	O-GalNAc
GALNT16	O-GalNAc
GALNT18	O-GalNAc
WBSCR17	O-GalNAc
GALNTL6	O-GalNAc
C1GALT1	O-GalNAc
C1GALT1C1	O-GalNAc
B3GNT6	O-GalNAc
GCNT1	O-GalNAc
GCNT3	O-GalNAc
GCNT4	O-GalNAc
GCNT2	O-GalNAc
GCNT7	O-GalNAc
EOGT	O-GalNAc
A4GNT	O-GalNAc
CHST4	O-GalNAc
ST6GALNAC1	O-GalNAc
ST6GALNAC2	O-GalNAc
ST6GALNAC4	O-GalNAc
ST3GAL4	O-GalNAc
ST3GAL1	O-GalNAc
B3GNT2	O-GalNAc
B3GNT3	O-GalNAc
B3GNT4	O-GalNAc
B3GNT5	O-GalNAc
B3GNT7	O-GalNAc
B3GNT8	O-GalNAc
B3GNT9	O-GalNAc
B3GALT5	O-GalNAc
FUT1	O-GalNAc
FUT2	O-GalNAc
FUT4	O-GalNAc
FUT6	O-GalNAc
FUT7	O-GalNAc
B4GALNT2	O-GlcNAc
OGT	O-GlcNAc
POMT1	O-mannosylation
POMT2	O-mannosylation
POMGNT1	O-mannosylation
MGAT5B	O-mannosylation
CHST10	O-mannosylation
GTDC2	O-mannosylation
B3GALNT2	O-mannosylation
SGK196	O-mannosylation
FKRP	O-mannosylation
FKTN	O-mannosylation
ISPD	O-mannosylation
TMEM5	O-mannosylation
B3GNT1	O-mannosylation
LARGE	O-mannosylation
GYLTL1B	O-mannosylation
POGLUT1	O-Glc
KDELC1	O-Glc
KDELC2	O-Glc
GXYLT1	O-Glc
GXYLT2	O-Glc
XXYLT1	O-Glc

## Sheet: Glycosylation ERC Values
Var1	Var2	value
PIGA	PIGA	NA
PIGC	PIGA	1.05538
PIGP	PIGA	-1.00425
PIGH	PIGA	1.23415
PIGY	PIGA	-0.540745
PIGQ	PIGA	0.465027
PIGL	PIGA	1.57032
PIGW	PIGA	5.96047
PIGM	PIGA	2.71521
PIGX	PIGA	2.15146
PIGV	PIGA	0.361546
PIGN	PIGA	2.64117
PIGB	PIGA	2.73106
PIGO	PIGA	4.32174
PIGF	PIGA	-1.78905
PIGG	PIGA	1.19341
PIGZ	PIGA	0.969747
PIGS	PIGA	0.212164
PIGT	PIGA	0.859981
PIGU	PIGA	-2.39991
PIGK	PIGA	-2.23275
GPAA1	PIGA	-2.95747
PGAP1	PIGA	-0.759614
MPPE1	PIGA	-1.85378
PGAP3	PIGA	1.56178
PGAP2	PIGA	-2.29241
TMEM246	PIGA	0.416795
SLC37A4	PIGA	0.638238
ALG5	PIGA	1.02519
DPAGT1	PIGA	5.46306
ALG13	PIGA	0.733797
ALG14	PIGA	-3.50413
ALG1	PIGA	0.756706
ALG2	PIGA	6.25316
RFT1	PIGA	1.03803
ALG3	PIGA	1.28927
ALG9	PIGA	-1.82576
ALG12	PIGA	2.38527
ALG6	PIGA	0.133383
ALG8	PIGA	-1.58805
ALG10	PIGA	2.7218
WBP1	PIGA	-1.35503
OST4	PIGA	-0.133758
STT3A	PIGA	-2.57336
STT3B	PIGA	-0.370257
DDOST	PIGA	-1.116
TUSC3	PIGA	-0.507829
MAGT1	PIGA	-2.99406
DAD1	PIGA	-4.90862
RPN1	PIGA	0.459767
RPN2	PIGA	0.892902
KRTCAP2	PIGA	-0.949455
MLEC	PIGA	-1.23484
OSTC	PIGA	-2.35808
MOGS	PIGA	-0.469064
PRKCSH	PIGA	-1.08074
GANAB	PIGA	-1.27605
MAN1B1	PIGA	-0.773591
MAN1A1	PIGA	-0.23195
MAN1A2	PIGA	0.623481
MAN1C1	PIGA	-1.49225
MGAT1	PIGA	-0.259442
MAN2A1	PIGA	-1.51424
MAN2A2	PIGA	1.74692
FUT8	PIGA	-1.11741
MGAT2	PIGA	-0.518588
FUT3	PIGA	0.529929
FUT9	PIGA	-1.27664
FUT10	PIGA	1.33359
FUT11	PIGA	1.55503
MGAT3	PIGA	-0.387703
B4GALT1	PIGA	0.436805
B4GALT2	PIGA	0.782606
B4GALT3	PIGA	-1.68583
B3GALT1	PIGA	-0.625354
B3GALT2	PIGA	-2.04379
B3GAT1	PIGA	0.307228
B3GAT2	PIGA	-0.143665
B3GAT3	PIGA	-0.325627
ST6GAL1	PIGA	0.422825
ST6GAL2	PIGA	-2.92288
MGAT4A	PIGA	-3.32676
MGAT4B	PIGA	0.560019
MGAT4C	PIGA	-1.04244
MGAT5	PIGA	0.0330192
FUT5	PIGA	0.967506
GNE	PIGA	0.432987
NANS	PIGA	0.956771
NANP	PIGA	3.23759
CMAS	PIGA	-0.538678
DOLPP1	PIGA	2.18225
NGLY1	PIGA	1.61714
GNPTAB	PIGA	4.38928
B4GALNT1	PIGA	-0.140473
ST3GAL5	PIGA	0.892775
XYLT1	PIGA	2.11152
XYLT2	PIGA	1.24801
FAM20B	PIGA	1.40612
B4GALT7	PIGA	1.93241
B3GALT6	PIGA	1.48526
CSGALNACT1	PIGA	2.31268
CSGALNACT2	PIGA	-0.274309
CHSY1	PIGA	1.30668
CHSY3	PIGA	0.452942
CHPF	PIGA	0.75161
CHPF2	PIGA	0.604136
UST	PIGA	0.398571
CHST14	PIGA	0.379775
DSE	PIGA	-1.15279
CHST11	PIGA	0.0357511
CHST12	PIGA	-0.973859
CHST13	PIGA	-0.15435
CHST15	PIGA	-0.191071
CHST3	PIGA	0.657423
CHST7	PIGA	1.64451
EXTL1	PIGA	0.319361
EXTL2	PIGA	-1.54539
EXTL3	PIGA	-2.91785
EXT1	PIGA	-0.412853
EXT2	PIGA	1.41095
HS3ST1	PIGA	2.89945
HS3ST2	PIGA	-1.701
HS3ST3A1	PIGA	0.237478
HS3ST3B1	PIGA	2.8571
HS3ST4	PIGA	-1.43139
HS3ST5	PIGA	0.465668
HS3ST6	PIGA	-0.962818
GLCE	PIGA	3.87776
HS2ST1	PIGA	-1.99186
HS6ST1	PIGA	-2.89495
HS6ST2	PIGA	1.1791
HS6ST3	PIGA	-2.37825
NDST1	PIGA	-1.55638
NDST2	PIGA	-2.09524
NDST3	PIGA	-1.39781
NDST4	PIGA	0.320148
ST3GAL3	PIGA	-1.25664
CHST6	PIGA	-0.275159
SLC10A7	PIGA	0.963866
PAPSS2	PIGA	1.98056
SLC26A2	PIGA	1.87967
POFUT1	PIGA	-0.315189
POFUT2	PIGA	0.583082
B3GALTL	PIGA	1.43934
LFNG	PIGA	0.615138
MFNG	PIGA	-0.629224
GALNT1	PIGA	-2.2447
GALNT2	PIGA	-3.67169
GALNT3	PIGA	-0.228589
GALNT4	PIGA	1.32289
GALNT5	PIGA	-0.780839
GALNT6	PIGA	0.773284
GALNT7	PIGA	-0.729446
GALNT8	PIGA	0.200783
GALNT9	PIGA	-0.494211
GALNT10	PIGA	-2.61487
GALNT11	PIGA	-1.14759
GALNT12	PIGA	0.996505
GALNT13	PIGA	-0.993954
GALNT14	PIGA	0.488871
GALNT15	PIGA	1.59586
GALNT16	PIGA	-1.09921
GALNT18	PIGA	1.33808
WBSCR17	PIGA	1.18358
GALNTL6	PIGA	1.42834
C1GALT1	PIGA	-3.50194
C1GALT1C1	PIGA	0.985809
B3GNT6	PIGA	0.29498
GCNT1	PIGA	-0.738158
GCNT3	PIGA	1.40433
GCNT4	PIGA	0.898598
GCNT2	PIGA	-0.694542
GCNT7	PIGA	3.10374
EOGT	PIGA	1.06331
A4GNT	PIGA	0.0373931
CHST4	PIGA	0.221865
ST6GALNAC1	PIGA	0.0752295
ST6GALNAC2	PIGA	1.64092
ST6GALNAC4	PIGA	1.0818
ST3GAL4	PIGA	0.831801
ST3GAL1	PIGA	1.44291
B3GNT2	PIGA	-1.75186
B3GNT3	PIGA	2.1915
B3GNT4	PIGA	1.77767
B3GNT5	PIGA	2.48021
B3GNT7	PIGA	2.25342
B3GNT8	PIGA	-0.738592
B3GNT9	PIGA	1.11478
B3GALT5	PIGA	1.04219
FUT1	PIGA	0.668678
FUT2	PIGA	1.45197
FUT4	PIGA	-1.5123
FUT6	PIGA	0.00525085
FUT7	PIGA	-0.202636
B4GALNT2	PIGA	1.53143
OGT	PIGA	0.0512252
POMT1	PIGA	4.51444
POMT2	PIGA	2.50156
POMGNT1	PIGA	0.0442361
MGAT5B	PIGA	0.148378
CHST10	PIGA	-0.169408
GTDC2	PIGA	0.843623
B3GALNT2	PIGA	-1.84791
SGK196	PIGA	0.0816345
FKRP	PIGA	2.13635
FKTN	PIGA	2.24931
ISPD	PIGA	0.89165
TMEM5	PIGA	0.213246
B3GNT1	PIGA	0.445505
LARGE	PIGA	-1.15043
GYLTL1B	PIGA	2.18458
POGLUT1	PIGA	1.97191
KDELC1	PIGA	1.89828
KDELC2	PIGA	1.01705
GXYLT1	PIGA	2.02019
GXYLT2	PIGA	-0.905576
XXYLT1	PIGA	-1.00111
G6PC3	PIGA	0.771429
PGM1	PIGA	-0.763646
GFPT1	PIGA	0.687418
PGM3	PIGA	3.08194
MPI	PIGA	2.73198
HK1	PIGA	-2.55483
HK2	PIGA	-1.68557
HK3	PIGA	0.557177
PMM2	PIGA	1.91397
GMPPA	PIGA	-2.30365
GMPPB	PIGA	-2.62504
DPM1	PIGA	4.17958
DPM2	PIGA	0.79152
DPM3	PIGA	1.30806
MPDU1	PIGA	-3.02254
NUS1	PIGA	-4.58837
DHDDS	PIGA	-0.86285
SRD5A3	PIGA	0.342539
DOLK	PIGA	-1.71889
SSR1	PIGA	2.06607
SSR2	PIGA	-0.527587
SSR3	PIGA	0.0525824
SSR4	PIGA	1.73571
SEC61A1	PIGA	-5.64472
SEC61B	PIGA	-2.01
SEC61G	PIGA	-0.989102
SEC62	PIGA	2.02411
SEC63	PIGA	0.799556
COG1	PIGA	4.59699
COG2	PIGA	2.65053
COG3	PIGA	7.70294
COG4	PIGA	1.84579
COG5	PIGA	3.06728
COG6	PIGA	3.17999
COG7	PIGA	1.99713
COG8	PIGA	2.3353
JAGN1	PIGA	-2.12037
SEC23A	PIGA	-1.21711
SEC23B	PIGA	1.65488
SEC24B	PIGA	-0.948006
SEC31A	PIGA	3.62885
TRAPPC1	PIGA	-1.45556
TRAPPC2	PIGA	0.184125
TRAPPC2L	PIGA	-0.390074
TRAPPC3L	PIGA	3.40284
TRAPPC4	PIGA	4.64277
TRAPPC5	PIGA	-1.47873
TRAPPC6A	PIGA	1.88293
TRAPPC6B	PIGA	-1.53526
TRAPPC8	PIGA	1.09095
TRAPPC9	PIGA	1.4179
TRAPPC10	PIGA	3.30977
TRAPPC12	PIGA	-1.464
TRAPPC11	PIGA	-0.279444
SAR1A	PIGA	-1.13141
SAR1B	PIGA	-1.28637
TECPR2	PIGA	2.79502
ATP6AP1	PIGA	1.00991
ATP6AP2	PIGA	2.28559
ATP6V1A	PIGA	0.790882
ATP6V1E1	PIGA	1.98566
ATP6V0A1	PIGA	0.177577
ATP6V0A2	PIGA	2.9832
ATP6V0A4	PIGA	-3.3944
TRIP11	PIGA	5.50387
TMEM165	PIGA	2.47935
TMEM199	PIGA	-0.893297
CCDC115	PIGA	0.672327
SLC35A3	PIGA	1.96235
SLC35A2	PIGA	-1.65848
SLC35A1	PIGA	1.19692
SLC35C1	PIGA	1.12302
SLC35D1	PIGA	0.691517
SLC35D2	PIGA	-1.37957
SLC39A8	PIGA	0.846013
CAD	PIGA	2.80114
PIGA	PIGC	1.05538
PIGC	PIGC	NA
PIGP	PIGC	-2.88698
PIGH	PIGC	0.577393
PIGY	PIGC	-0.422577
PIGQ	PIGC	-0.825169
PIGL	PIGC	-0.332971
PIGW	PIGC	1.46306
PIGM	PIGC	2.10026
PIGX	PIGC	0.693646
PIGV	PIGC	0.139683
PIGN	PIGC	-2.20024
PIGB	PIGC	-0.294847
PIGO	PIGC	2.74022
PIGF	PIGC	-0.0595608
PIGG	PIGC	0.522138
PIGZ	PIGC	-0.729824
PIGS	PIGC	2.13528
PIGT	PIGC	3.53455
PIGU	PIGC	2.06462
PIGK	PIGC	2.0708
GPAA1	PIGC	2.29894
PGAP1	PIGC	1.97453
MPPE1	PIGC	-0.312193
PGAP3	PIGC	3.21081
PGAP2	PIGC	2.34456
TMEM246	PIGC	-1.90366
SLC37A4	PIGC	0.610271
ALG5	PIGC	-4.53223
DPAGT1	PIGC	2.11665
ALG13	PIGC	-0.0777416
ALG14	PIGC	-1.60162
ALG1	PIGC	-1.25611
ALG2	PIGC	-1.50265
RFT1	PIGC	1.87846
ALG3	PIGC	1.25237
ALG9	PIGC	0.804546
ALG12	PIGC	-0.22286
ALG6	PIGC	-0.706783
ALG8	PIGC	-0.142874
ALG10	PIGC	1.15079
WBP1	PIGC	0.382227
OST4	PIGC	NA
STT3A	PIGC	-0.133104
STT3B	PIGC	1.34942
DDOST	PIGC	2.81209
TUSC3	PIGC	3.06234
MAGT1	PIGC	1.1709
DAD1	PIGC	1.66997
RPN1	PIGC	2.94158
RPN2	PIGC	2.90368
KRTCAP2	PIGC	1.10377
MLEC	PIGC	4.47357
OSTC	PIGC	0.726952
MOGS	PIGC	-1.32631
PRKCSH	PIGC	-0.823555
GANAB	PIGC	-1.24378
MAN1B1	PIGC	0.311472
MAN1A1	PIGC	-1.96443
MAN1A2	PIGC	-0.566594
MAN1C1	PIGC	-2.08722
MGAT1	PIGC	0.1291
MAN2A1	PIGC	-3.22442
MAN2A2	PIGC	1.36711
FUT8	PIGC	1.47165
MGAT2	PIGC	-0.601917
FUT3	PIGC	-2.80326
FUT9	PIGC	1.70335
FUT10	PIGC	-0.0169544
FUT11	PIGC	1.92737
MGAT3	PIGC	2.10614
B4GALT1	PIGC	-0.246081
B4GALT2	PIGC	0.695296
B4GALT3	PIGC	-0.479234
B3GALT1	PIGC	0.653737
B3GALT2	PIGC	1.11893
B3GAT1	PIGC	1.62067
B3GAT2	PIGC	-0.494711
B3GAT3	PIGC	1.20096
ST6GAL1	PIGC	-0.528785
ST6GAL2	PIGC	1.05948
MGAT4A	PIGC	-0.695086
MGAT4B	PIGC	-1.31339
MGAT4C	PIGC	-0.60151
MGAT5	PIGC	1.8288
FUT5	PIGC	-0.465419
GNE	PIGC	3.11901
NANS	PIGC	-0.376377
NANP	PIGC	2.90687
CMAS	PIGC	0.682655
DOLPP1	PIGC	0.996006
NGLY1	PIGC	0.295355
GNPTAB	PIGC	2.25246
B4GALNT1	PIGC	-0.876655
ST3GAL5	PIGC	-0.011804
XYLT1	PIGC	0.229588
XYLT2	PIGC	-0.49932
FAM20B	PIGC	5.34942
B4GALT7	PIGC	0.465168
B3GALT6	PIGC	1.14046
CSGALNACT1	PIGC	0.955832
CSGALNACT2	PIGC	0.101562
CHSY1	PIGC	4.98927
CHSY3	PIGC	1.03139
CHPF	PIGC	1.8558
CHPF2	PIGC	2.04562
UST	PIGC	3.08116
CHST14	PIGC	0.555513
DSE	PIGC	0.656506
CHST11	PIGC	0.409863
CHST12	PIGC	3.2766
CHST13	PIGC	-0.160525
CHST15	PIGC	2.09295
CHST3	PIGC	1.81559
CHST7	PIGC	0.85894
EXTL1	PIGC	-0.944367
EXTL2	PIGC	-1.91472
EXTL3	PIGC	0.958587
EXT1	PIGC	-0.772845
EXT2	PIGC	1.92415
HS3ST1	PIGC	0.922214
HS3ST2	PIGC	-2.11582
HS3ST3A1	PIGC	1.2755
HS3ST3B1	PIGC	0.456409
HS3ST4	PIGC	0.370062
HS3ST5	PIGC	1.87217
HS3ST6	PIGC	-0.865716
GLCE	PIGC	2.30863
HS2ST1	PIGC	0.734729
HS6ST1	PIGC	0.0849754
HS6ST2	PIGC	1.342
HS6ST3	PIGC	-1.32186
NDST1	PIGC	0.626924
NDST2	PIGC	-0.943257
NDST3	PIGC	1.28211
NDST4	PIGC	2.55086
ST3GAL3	PIGC	0.720185
CHST6	PIGC	-2.66733
SLC10A7	PIGC	1.25217
PAPSS2	PIGC	-0.784818
SLC26A2	PIGC	-0.952844
POFUT1	PIGC	1.93202
POFUT2	PIGC	1.52913
B3GALTL	PIGC	-0.379643
LFNG	PIGC	1.04043
MFNG	PIGC	-0.337659
GALNT1	PIGC	-0.409819
GALNT2	PIGC	0.993845
GALNT3	PIGC	-2.01912
GALNT4	PIGC	1.6785
GALNT5	PIGC	-0.0239557
GALNT6	PIGC	-1.40013
GALNT7	PIGC	4.87668
GALNT8	PIGC	-0.139372
GALNT9	PIGC	1.19818
GALNT10	PIGC	-0.0659655
GALNT11	PIGC	-1.66925
GALNT12	PIGC	-1.35931
GALNT13	PIGC	0.569614
GALNT14	PIGC	1.90973
GALNT15	PIGC	0.0722698
GALNT16	PIGC	3.39247
GALNT18	PIGC	-0.471698
WBSCR17	PIGC	2.28775
GALNTL6	PIGC	-0.895303
C1GALT1	PIGC	-0.098498
C1GALT1C1	PIGC	3.51978
B3GNT6	PIGC	4.86335
GCNT1	PIGC	-1.75906
GCNT3	PIGC	-2.14877
GCNT4	PIGC	1.41938
GCNT2	PIGC	-1.59506
GCNT7	PIGC	1.6139
EOGT	PIGC	-0.0212757
A4GNT	PIGC	-0.554928
CHST4	PIGC	-2.447
ST6GALNAC1	PIGC	-1.26688
ST6GALNAC2	PIGC	0.893392
ST6GALNAC4	PIGC	1.62342
ST3GAL4	PIGC	2.34176
ST3GAL1	PIGC	1.66954
B3GNT2	PIGC	1.0002
B3GNT3	PIGC	-1.94935
B3GNT4	PIGC	2.01966
B3GNT5	PIGC	0.798698
B3GNT7	PIGC	-0.756257
B3GNT8	PIGC	-2.16227
B3GNT9	PIGC	0.741242
B3GALT5	PIGC	-1.92264
FUT1	PIGC	1.437
FUT2	PIGC	2.19414
FUT4	PIGC	0.96189
FUT6	PIGC	-2.46158
FUT7	PIGC	-1.06405
B4GALNT2	PIGC	-0.48788
OGT	PIGC	1.67401
POMT1	PIGC	-0.384046
POMT2	PIGC	1.13732
POMGNT1	PIGC	0.739487
MGAT5B	PIGC	-1.3974
CHST10	PIGC	2.74866
GTDC2	PIGC	1.35149
B3GALNT2	PIGC	0.547478
SGK196	PIGC	-0.0299437
FKRP	PIGC	-0.0221438
FKTN	PIGC	0.268613
ISPD	PIGC	-0.272189
TMEM5	PIGC	-0.237045
B3GNT1	PIGC	0.369061
LARGE	PIGC	-0.344446
GYLTL1B	PIGC	-1.69538
POGLUT1	PIGC	2.21857
KDELC1	PIGC	1.89312
KDELC2	PIGC	0.678001
GXYLT1	PIGC	-0.617012
GXYLT2	PIGC	-1.13284
XXYLT1	PIGC	2.42252
G6PC3	PIGC	-0.193264
PGM1	PIGC	3.64348
GFPT1	PIGC	-0.00431728
PGM3	PIGC	0.170688
MPI	PIGC	-1.5387
HK1	PIGC	-2.96163
HK2	PIGC	-1.11282
HK3	PIGC	-1.80122
PMM2	PIGC	0.148528
GMPPA	PIGC	-0.987291
GMPPB	PIGC	-1.3473
DPM1	PIGC	0.661194
DPM2	PIGC	0.831526
DPM3	PIGC	0.67422
MPDU1	PIGC	1.08313
NUS1	PIGC	1.00397
DHDDS	PIGC	-1.41544
SRD5A3	PIGC	1.6062
DOLK	PIGC	4.62605
SSR1	PIGC	-0.231491
SSR2	PIGC	2.31074
SSR3	PIGC	0.564695
SSR4	PIGC	1.30577
SEC61A1	PIGC	0.575846
SEC61B	PIGC	1.28946
SEC61G	PIGC	NA
SEC62	PIGC	0.678749
SEC63	PIGC	2.28472
COG1	PIGC	2.17799
COG2	PIGC	2.79915
COG3	PIGC	3.10546
COG4	PIGC	1.25274
COG5	PIGC	-3.18287
COG6	PIGC	0.915422
COG7	PIGC	2.67706
COG8	PIGC	-1.35021
JAGN1	PIGC	0.533972
SEC23A	PIGC	0.642393
SEC23B	PIGC	2.29024
SEC24B	PIGC	0.546764
SEC31A	PIGC	-1.38799
TRAPPC1	PIGC	-3.45304
TRAPPC2	PIGC	0.383787
TRAPPC2L	PIGC	-0.868085
TRAPPC3L	PIGC	1.96256
TRAPPC4	PIGC	2.72561
TRAPPC5	PIGC	3.09443
TRAPPC6A	PIGC	-0.44228
TRAPPC6B	PIGC	-0.950256
TRAPPC8	PIGC	2.00649
TRAPPC9	PIGC	1.08294
TRAPPC10	PIGC	3.78341
TRAPPC12	PIGC	1.56822
TRAPPC11	PIGC	1.47751
SAR1A	PIGC	0.697956
SAR1B	PIGC	1.6515
TECPR2	PIGC	-1.54184
ATP6AP1	PIGC	0.0538665
ATP6AP2	PIGC	0.567223
ATP6V1A	PIGC	-0.518908
ATP6V1E1	PIGC	0.756046
ATP6V0A1	PIGC	2.86115
ATP6V0A2	PIGC	-1.30901
ATP6V0A4	PIGC	-0.111252
TRIP11	PIGC	2.68453
TMEM165	PIGC	-0.616312
TMEM199	PIGC	-0.865427
CCDC115	PIGC	0.534447
SLC35A3	PIGC	-2.89845
SLC35A2	PIGC	1.25993
SLC35A1	PIGC	-1.66793
SLC35C1	PIGC	0.00901247
SLC35D1	PIGC	0.932255
SLC35D2	PIGC	1.51142
SLC39A8	PIGC	0.905712
CAD	PIGC	1.6297
PIGA	PIGP	-1.00425
PIGC	PIGP	-2.88698
PIGP	PIGP	NA
PIGH	PIGP	1.2148
PIGY	PIGP	0.983658
PIGQ	PIGP	-0.584542
PIGL	PIGP	-1.33209
PIGW	PIGP	-1.39844
PIGM	PIGP	-0.768412
PIGX	PIGP	2.112
PIGV	PIGP	0.145646
PIGN	PIGP	-0.00411718
PIGB	PIGP	1.00985
PIGO	PIGP	2.4746
PIGF	PIGP	-1.24948
PIGG	PIGP	-0.1565
PIGZ	PIGP	-0.997189
PIGS	PIGP	0.340498
PIGT	PIGP	-0.953314
PIGU	PIGP	0.627606
PIGK	PIGP	2.08902
GPAA1	PIGP	-1.29073
PGAP1	PIGP	1.05579
MPPE1	PIGP	-0.527091
PGAP3	PIGP	0.163627
PGAP2	PIGP	1.00433
TMEM246	PIGP	1.03375
SLC37A4	PIGP	-1.37009
ALG5	PIGP	-1.18837
DPAGT1	PIGP	-0.783002
ALG13	PIGP	1.10267
ALG14	PIGP	0.747114
ALG1	PIGP	2.02019
ALG2	PIGP	-0.962914
RFT1	PIGP	1.40763
ALG3	PIGP	1.26006
ALG9	PIGP	1.29862
ALG12	PIGP	-1.47308
ALG6	PIGP	0.432956
ALG8	PIGP	0.526267
ALG10	PIGP	2.19095
WBP1	PIGP	-1.5626
OST4	PIGP	1.16142
STT3A	PIGP	-0.167996
STT3B	PIGP	-2.50643
DDOST	PIGP	-0.881266
TUSC3	PIGP	-0.546127
MAGT1	PIGP	-0.571496
DAD1	PIGP	-0.744272
RPN1	PIGP	0.968955
RPN2	PIGP	-1.14889
KRTCAP2	PIGP	1.44614
MLEC	PIGP	0.317965
OSTC	PIGP	-0.331286
MOGS	PIGP	3.61338
PRKCSH	PIGP	1.10925
GANAB	PIGP	-0.130036
MAN1B1	PIGP	-2.82549
MAN1A1	PIGP	-0.876346
MAN1A2	PIGP	-2.06661
MAN1C1	PIGP	-1.32949
MGAT1	PIGP	0.33601
MAN2A1	PIGP	-1.39079
MAN2A2	PIGP	2.02143
FUT8	PIGP	2.66082
MGAT2	PIGP	0.228933
FUT3	PIGP	2.24317
FUT9	PIGP	2.93449
FUT10	PIGP	-0.547196
FUT11	PIGP	0.613851
MGAT3	PIGP	1.79357
B4GALT1	PIGP	-1.64506
B4GALT2	PIGP	-2.26507
B4GALT3	PIGP	0.166763
B3GALT1	PIGP	1.96451
B3GALT2	PIGP	0.80261
B3GAT1	PIGP	-2.77617
B3GAT2	PIGP	0.917458
B3GAT3	PIGP	1.22945
ST6GAL1	PIGP	-3.155
ST6GAL2	PIGP	-0.188364
MGAT4A	PIGP	-0.975474
MGAT4B	PIGP	1.30363
MGAT4C	PIGP	0.88472
MGAT5	PIGP	-0.714393
FUT5	PIGP	1.41147
GNE	PIGP	-0.655763
NANS	PIGP	-1.88181
NANP	PIGP	-2.62118
CMAS	PIGP	1.28014
DOLPP1	PIGP	-0.678385
NGLY1	PIGP	1.46146
GNPTAB	PIGP	4.38353
B4GALNT1	PIGP	1.82058
ST3GAL5	PIGP	-0.226074
XYLT1	PIGP	-1.50487
XYLT2	PIGP	0.911766
FAM20B	PIGP	0.197616
B4GALT7	PIGP	1.12043
B3GALT6	PIGP	1.13091
CSGALNACT1	PIGP	-2.52089
CSGALNACT2	PIGP	0.119064
CHSY1	PIGP	-0.285242
CHSY3	PIGP	-0.198978
CHPF	PIGP	0.00639322
CHPF2	PIGP	0.866
UST	PIGP	-0.745958
CHST14	PIGP	1.39701
DSE	PIGP	1.13596
CHST11	PIGP	1.45384
CHST12	PIGP	-0.0879598
CHST13	PIGP	-0.579408
CHST15	PIGP	1.44465
CHST3	PIGP	0.512276
CHST7	PIGP	1.25228
EXTL1	PIGP	-0.998047
EXTL2	PIGP	0.168976
EXTL3	PIGP	0.715351
EXT1	PIGP	-1.01219
EXT2	PIGP	1.27792
HS3ST1	PIGP	-1.20015
HS3ST2	PIGP	1.11677
HS3ST3A1	PIGP	-1.4635
HS3ST3B1	PIGP	-1.05278
HS3ST4	PIGP	0.762868
HS3ST5	PIGP	-0.937882
HS3ST6	PIGP	0.315845
GLCE	PIGP	-0.495088
HS2ST1	PIGP	-0.525435
HS6ST1	PIGP	-2.57705
HS6ST2	PIGP	1.42792
HS6ST3	PIGP	1.81555
NDST1	PIGP	-1.51225
NDST2	PIGP	1.01725
NDST3	PIGP	0.0493556
NDST4	PIGP	0.148795
ST3GAL3	PIGP	0.515794
CHST6	PIGP	2.63873
SLC10A7	PIGP	-0.689601
PAPSS2	PIGP	1.15107
SLC26A2	PIGP	1.21322
POFUT1	PIGP	0.0248051
POFUT2	PIGP	-3.19735
B3GALTL	PIGP	-1.02703
LFNG	PIGP	-1.70058
MFNG	PIGP	0.594986
GALNT1	PIGP	1.07809
GALNT2	PIGP	-2.81859
GALNT3	PIGP	3.0031
GALNT4	PIGP	1.67545
GALNT5	PIGP	0.338139
GALNT6	PIGP	-0.0913935
GALNT7	PIGP	0.706601
GALNT8	PIGP	0.922275
GALNT9	PIGP	-1.66056
GALNT10	PIGP	-3.12216
GALNT11	PIGP	3.93232
GALNT12	PIGP	-2.39296
GALNT13	PIGP	-0.900561
GALNT14	PIGP	0.873037
GALNT15	PIGP	1.215
GALNT16	PIGP	-1.40288
GALNT18	PIGP	-0.783653
WBSCR17	PIGP	0.643235
GALNTL6	PIGP	-0.000791274
C1GALT1	PIGP	2.50223
C1GALT1C1	PIGP	0.00808166
B3GNT6	PIGP	-2.40115
GCNT1	PIGP	-1.62236
GCNT3	PIGP	-0.556544
GCNT4	PIGP	-2.45058
GCNT2	PIGP	-0.391923
GCNT7	PIGP	-0.125786
EOGT	PIGP	1.81415
A4GNT	PIGP	1.07156
CHST4	PIGP	1.48121
ST6GALNAC1	PIGP	-0.151219
ST6GALNAC2	PIGP	1.13508
ST6GALNAC4	PIGP	0.98937
ST3GAL4	PIGP	-0.462112
ST3GAL1	PIGP	0.494575
B3GNT2	PIGP	-0.551976
B3GNT3	PIGP	-1.03835
B3GNT4	PIGP	0.871107
B3GNT5	PIGP	0.449028
B3GNT7	PIGP	0.0197031
B3GNT8	PIGP	-0.169176
B3GNT9	PIGP	2.76485
B3GALT5	PIGP	-3.00891
FUT1	PIGP	0.800157
FUT2	PIGP	0.760051
FUT4	PIGP	-0.695629
FUT6	PIGP	-0.521541
FUT7	PIGP	0.598577
B4GALNT2	PIGP	-0.181125
OGT	PIGP	2.48953
POMT1	PIGP	0.104616
POMT2	PIGP	3.38755
POMGNT1	PIGP	0.58487
MGAT5B	PIGP	0.683891
CHST10	PIGP	-3.34728
GTDC2	PIGP	1.88126
B3GALNT2	PIGP	2.08969
SGK196	PIGP	-0.0421627
FKRP	PIGP	0.388093
FKTN	PIGP	0.847642
ISPD	PIGP	-0.791381
TMEM5	PIGP	2.76432
B3GNT1	PIGP	0.708659
LARGE	PIGP	-0.860445
GYLTL1B	PIGP	0.760769
POGLUT1	PIGP	-1.47247
KDELC1	PIGP	2.99366
KDELC2	PIGP	0.79647
GXYLT1	PIGP	2.61038
GXYLT2	PIGP	-1.17545
XXYLT1	PIGP	-0.454704
G6PC3	PIGP	-0.195986
PGM1	PIGP	-4.33584
GFPT1	PIGP	0.823623
PGM3	PIGP	-0.0355677
MPI	PIGP	0.805059
HK1	PIGP	-1.73925
HK2	PIGP	-3.11811
HK3	PIGP	-3.57463
PMM2	PIGP	-1.46692
GMPPA	PIGP	1.45236
GMPPB	PIGP	3.24001
DPM1	PIGP	0.515817
DPM2	PIGP	-0.985812
DPM3	PIGP	1.0146
MPDU1	PIGP	1.52501
NUS1	PIGP	-0.338092
DHDDS	PIGP	3.23439
SRD5A3	PIGP	1.58377
DOLK	PIGP	-1.03685
SSR1	PIGP	-0.833869
SSR2	PIGP	0.382166
SSR3	PIGP	-1.25245
SSR4	PIGP	0.0950908
SEC61A1	PIGP	-0.0216245
SEC61B	PIGP	-2.98381
SEC61G	PIGP	NA
SEC62	PIGP	1.12853
SEC63	PIGP	0.917698
COG1	PIGP	0.684393
COG2	PIGP	-0.117117
COG3	PIGP	-0.169749
COG4	PIGP	-2.10346
COG5	PIGP	0.0471968
COG6	PIGP	-0.484227
COG7	PIGP	2.09597
COG8	PIGP	2.48736
JAGN1	PIGP	1.9768
SEC23A	PIGP	-1.00004
SEC23B	PIGP	-2.80098
SEC24B	PIGP	-0.895286
SEC31A	PIGP	5.22002
TRAPPC1	PIGP	-0.716699
TRAPPC2	PIGP	-1.5804
TRAPPC2L	PIGP	0.180375
TRAPPC3L	PIGP	1.0584
TRAPPC4	PIGP	1.55105
TRAPPC5	PIGP	-0.754034
TRAPPC6A	PIGP	0.817988
TRAPPC6B	PIGP	0.272849
TRAPPC8	PIGP	3.34209
TRAPPC9	PIGP	-2.27666
TRAPPC10	PIGP	4.24535
TRAPPC12	PIGP	0.32121
TRAPPC11	PIGP	0.177999
SAR1A	PIGP	-0.286519
SAR1B	PIGP	-0.0182063
TECPR2	PIGP	0.310869
ATP6AP1	PIGP	0.203614
ATP6AP2	PIGP	2.22167
ATP6V1A	PIGP	0.61989
ATP6V1E1	PIGP	-2.53255
ATP6V0A1	PIGP	0.96889
ATP6V0A2	PIGP	-0.729358
ATP6V0A4	PIGP	-1.78898
TRIP11	PIGP	2.41024
TMEM165	PIGP	-0.602439
TMEM199	PIGP	-0.0426324
CCDC115	PIGP	0.137344
SLC35A3	PIGP	-0.472466
SLC35A2	PIGP	-2.51862
SLC35A1	PIGP	-2.62676
SLC35C1	PIGP	1.81277
SLC35D1	PIGP	1.15322
SLC35D2	PIGP	0.587264
SLC39A8	PIGP	-0.990725
CAD	PIGP	1.68333
PIGA	PIGH	1.23415
PIGC	PIGH	0.577393
PIGP	PIGH	1.2148
PIGH	PIGH	NA
PIGY	PIGH	0.493084
PIGQ	PIGH	1.52633
PIGL	PIGH	-0.703431
PIGW	PIGH	0.450182
PIGM	PIGH	-0.199114
PIGX	PIGH	1.55153
PIGV	PIGH	1.16437
PIGN	PIGH	0.120912
PIGB	PIGH	2.55051
PIGO	PIGH	1.48689
PIGF	PIGH	1.65324
PIGG	PIGH	3.88174
PIGZ	PIGH	0.993271
PIGS	PIGH	0.185202
PIGT	PIGH	3.05481
PIGU	PIGH	-0.767621
PIGK	PIGH	-2.48217
GPAA1	PIGH	2.91498
PGAP1	PIGH	-1.16102
MPPE1	PIGH	0.199915
PGAP3	PIGH	1.71522
PGAP2	PIGH	-0.913933
TMEM246	PIGH	1.06335
SLC37A4	PIGH	0.950075
ALG5	PIGH	-0.336637
DPAGT1	PIGH	0.911117
ALG13	PIGH	1.64942
ALG14	PIGH	1.03145
ALG1	PIGH	0.238527
ALG2	PIGH	1.86387
RFT1	PIGH	-0.180545
ALG3	PIGH	3.80805
ALG9	PIGH	0.730192
ALG12	PIGH	1.58112
ALG6	PIGH	0.131022
ALG8	PIGH	-0.368312
ALG10	PIGH	2.13702
WBP1	PIGH	-0.334223
OST4	PIGH	NA
STT3A	PIGH	-0.485397
STT3B	PIGH	1.81475
DDOST	PIGH	1.18979
TUSC3	PIGH	-0.972405
MAGT1	PIGH	0.939936
DAD1	PIGH	-1.52979
RPN1	PIGH	1.15364
RPN2	PIGH	1.25996
KRTCAP2	PIGH	3.30658
MLEC	PIGH	0.590058
OSTC	PIGH	-0.544382
MOGS	PIGH	-0.286964
PRKCSH	PIGH	-0.945031
GANAB	PIGH	0.0124181
MAN1B1	PIGH	1.69435
MAN1A1	PIGH	1.30521
MAN1A2	PIGH	-1.21454
MAN1C1	PIGH	-0.761471
MGAT1	PIGH	-0.315978
MAN2A1	PIGH	-0.529651
MAN2A2	PIGH	1.7781
FUT8	PIGH	1.04503
MGAT2	PIGH	1.32634
FUT3	PIGH	1.80839
FUT9	PIGH	0.60126
FUT10	PIGH	0.839438
FUT11	PIGH	1.95339
MGAT3	PIGH	0.0119628
B4GALT1	PIGH	-1.44258
B4GALT2	PIGH	-0.550616
B4GALT3	PIGH	-0.220297
B3GALT1	PIGH	0.741271
B3GALT2	PIGH	-0.481682
B3GAT1	PIGH	-0.363599
B3GAT2	PIGH	1.97223
B3GAT3	PIGH	0.0493585
ST6GAL1	PIGH	-1.17265
ST6GAL2	PIGH	1.29425
MGAT4A	PIGH	0.878794
MGAT4B	PIGH	0.428726
MGAT4C	PIGH	-0.0671211
MGAT5	PIGH	-0.993712
FUT5	PIGH	1.87948
GNE	PIGH	-2.40207
NANS	PIGH	-0.516347
NANP	PIGH	-0.546973
CMAS	PIGH	0.368853
DOLPP1	PIGH	0.318824
NGLY1	PIGH	1.65901
GNPTAB	PIGH	1.62149
B4GALNT1	PIGH	0.652713
ST3GAL5	PIGH	2.05768
XYLT1	PIGH	-0.103641
XYLT2	PIGH	-1.73365
FAM20B	PIGH	1.90772
B4GALT7	PIGH	0.58952
B3GALT6	PIGH	2.84099
CSGALNACT1	PIGH	-1.52867
CSGALNACT2	PIGH	2.40152
CHSY1	PIGH	1.23598
CHSY3	PIGH	0.664437
CHPF	PIGH	-0.143034
CHPF2	PIGH	3.28255
UST	PIGH	0.825881
CHST14	PIGH	0.933909
DSE	PIGH	1.54804
CHST11	PIGH	-1.82431
CHST12	PIGH	-0.215822
CHST13	PIGH	-0.378397
CHST15	PIGH	-1.85424
CHST3	PIGH	0.783296
CHST7	PIGH	2.12305
EXTL1	PIGH	-1.13181
EXTL2	PIGH	1.05814
EXTL3	PIGH	2.05873
EXT1	PIGH	-1.87471
EXT2	PIGH	1.85139
HS3ST1	PIGH	2.53501
HS3ST2	PIGH	-0.623176
HS3ST3A1	PIGH	-0.216125
HS3ST3B1	PIGH	1.49754
HS3ST4	PIGH	0.235537
HS3ST5	PIGH	-0.71303
HS3ST6	PIGH	2.77604
GLCE	PIGH	-1.85447
HS2ST1	PIGH	-0.91542
HS6ST1	PIGH	-1.56214
HS6ST2	PIGH	-0.14327
HS6ST3	PIGH	-0.368404
NDST1	PIGH	-0.654162
NDST2	PIGH	0.84755
NDST3	PIGH	1.11547
NDST4	PIGH	0.301394
ST3GAL3	PIGH	-0.66958
CHST6	PIGH	-1.01466
SLC10A7	PIGH	-1.21948
PAPSS2	PIGH	1.76587
SLC26A2	PIGH	1.41275
POFUT1	PIGH	0.802228
POFUT2	PIGH	1.39159
B3GALTL	PIGH	0.0546367
LFNG	PIGH	-0.89563
MFNG	PIGH	-0.189207
GALNT1	PIGH	-1.04738
GALNT2	PIGH	2.18368
GALNT3	PIGH	0.847999
GALNT4	PIGH	-0.445536
GALNT5	PIGH	-0.481176
GALNT6	PIGH	-0.829761
GALNT7	PIGH	-1.19632
GALNT8	PIGH	-0.117309
GALNT9	PIGH	1.55349
GALNT10	PIGH	0.13625
GALNT11	PIGH	2.07687
GALNT12	PIGH	-2.48252
GALNT13	PIGH	-1.77112
GALNT14	PIGH	-0.245957
GALNT15	PIGH	1.47608
GALNT16	PIGH	2.38058
GALNT18	PIGH	0.705971
WBSCR17	PIGH	-0.421329
GALNTL6	PIGH	0.849199
C1GALT1	PIGH	1.18993
C1GALT1C1	PIGH	-2.24264
B3GNT6	PIGH	-2.03497
GCNT1	PIGH	1.23773
GCNT3	PIGH	-0.865942
GCNT4	PIGH	-0.952758
GCNT2	PIGH	-4.32711
GCNT7	PIGH	1.71255
EOGT	PIGH	1.09096
A4GNT	PIGH	-1.2401
CHST4	PIGH	1.12076
ST6GALNAC1	PIGH	-0.185686
ST6GALNAC2	PIGH	-1.26352
ST6GALNAC4	PIGH	-0.14066
ST3GAL4	PIGH	2.40478
ST3GAL1	PIGH	0.448293
B3GNT2	PIGH	-0.0230145
B3GNT3	PIGH	-1.61874
B3GNT4	PIGH	-1.19711
B3GNT5	PIGH	-2.22967
B3GNT7	PIGH	-0.154494
B3GNT8	PIGH	1.32776
B3GNT9	PIGH	-0.499763
B3GALT5	PIGH	-0.4662
FUT1	PIGH	-0.000422238
FUT2	PIGH	1.24518
FUT4	PIGH	1.17313
FUT6	PIGH	0.756875
FUT7	PIGH	-0.380054
B4GALNT2	PIGH	-0.519223
OGT	PIGH	0.0706355
POMT1	PIGH	-0.239605
POMT2	PIGH	0.972304
POMGNT1	PIGH	3.40866
MGAT5B	PIGH	3.24112
CHST10	PIGH	1.39074
GTDC2	PIGH	1.1209
B3GALNT2	PIGH	0.598161
SGK196	PIGH	0.385636
FKRP	PIGH	1.12145
FKTN	PIGH	1.52331
ISPD	PIGH	-0.68735
TMEM5	PIGH	-0.121433
B3GNT1	PIGH	0.236014
LARGE	PIGH	-1.90144
GYLTL1B	PIGH	1.28072
POGLUT1	PIGH	-1.69665
KDELC1	PIGH	0.888174
KDELC2	PIGH	-1.77537
GXYLT1	PIGH	1.18658
GXYLT2	PIGH	1.37027
XXYLT1	PIGH	1.35769
G6PC3	PIGH	1.20923
PGM1	PIGH	0.573406
GFPT1	PIGH	-3.32689
PGM3	PIGH	1.35231
MPI	PIGH	-0.943159
HK1	PIGH	-4.41214
HK2	PIGH	-1.36524
HK3	PIGH	-0.274442
PMM2	PIGH	-0.311838
GMPPA	PIGH	0.272375
GMPPB	PIGH	-0.526414
DPM1	PIGH	-0.448091
DPM2	PIGH	-0.528515
DPM3	PIGH	-0.395445
MPDU1	PIGH	-1.9199
NUS1	PIGH	2.9797
DHDDS	PIGH	0.562565
SRD5A3	PIGH	0.385793
DOLK	PIGH	1.10426
SSR1	PIGH	-0.156597
SSR2	PIGH	0.496194
SSR3	PIGH	0.535049
SSR4	PIGH	1.45641
SEC61A1	PIGH	-0.91642
SEC61B	PIGH	0.537621
SEC61G	PIGH	NA
SEC62	PIGH	1.39666
SEC63	PIGH	2.52602
COG1	PIGH	1.81087
COG2	PIGH	2.44403
COG3	PIGH	1.32935
COG4	PIGH	-0.491983
COG5	PIGH	1.6234
COG6	PIGH	-0.625025
COG7	PIGH	1.72284
COG8	PIGH	0.0516222
JAGN1	PIGH	-0.211974
SEC23A	PIGH	-0.361835
SEC23B	PIGH	3.80231
SEC24B	PIGH	1.09531
SEC31A	PIGH	0.440534
TRAPPC1	PIGH	0.392916
TRAPPC2	PIGH	-1.20791
TRAPPC2L	PIGH	1.38501
TRAPPC3L	PIGH	3.16966
TRAPPC4	PIGH	1.04357
TRAPPC5	PIGH	1.63557
TRAPPC6A	PIGH	0.829515
TRAPPC6B	PIGH	1.43139
TRAPPC8	PIGH	-1.76842
TRAPPC9	PIGH	0.671801
TRAPPC10	PIGH	0.921492
TRAPPC12	PIGH	0.714692
TRAPPC11	PIGH	-0.0973126
SAR1A	PIGH	-2.9036
SAR1B	PIGH	-0.461159
TECPR2	PIGH	1.68617
ATP6AP1	PIGH	-0.0409577
ATP6AP2	PIGH	2.65507
ATP6V1A	PIGH	3.09278
ATP6V1E1	PIGH	-2.6934
ATP6V0A1	PIGH	-0.535478
ATP6V0A2	PIGH	0.77512
ATP6V0A4	PIGH	0.0236376
TRIP11	PIGH	0.812476
TMEM165	PIGH	-1.80934
TMEM199	PIGH	1.25335
CCDC115	PIGH	-1.34209
SLC35A3	PIGH	1.13613
SLC35A2	PIGH	-1.68248
SLC35A1	PIGH	-0.589761
SLC35C1	PIGH	-0.836615
SLC35D1	PIGH	-0.0120041
SLC35D2	PIGH	0.808399
SLC39A8	PIGH	-1.46914
CAD	PIGH	0.020852
PIGA	PIGY	-0.540745
PIGC	PIGY	-0.422577
PIGP	PIGY	0.983658
PIGH	PIGY	0.493084
PIGY	PIGY	NA
PIGQ	PIGY	-0.428142
PIGL	PIGY	0.561578
PIGW	PIGY	0.779647
PIGM	PIGY	0.502745
PIGX	PIGY	0.809566
PIGV	PIGY	1.38859
PIGN	PIGY	0.91984
PIGB	PIGY	0.430974
PIGO	PIGY	1.93578
PIGF	PIGY	2.67704
PIGG	PIGY	-0.0793054
PIGZ	PIGY	3.73816
PIGS	PIGY	1.74514
PIGT	PIGY	1.89389
PIGU	PIGY	0.769221
PIGK	PIGY	1.60393
GPAA1	PIGY	-1.06539
PGAP1	PIGY	-0.702605
MPPE1	PIGY	1.12412
PGAP3	PIGY	0.767647
PGAP2	PIGY	-0.625075
TMEM246	PIGY	0.413373
SLC37A4	PIGY	2.72353
ALG5	PIGY	-0.795744
DPAGT1	PIGY	0.235027
ALG13	PIGY	-1.79548
ALG14	PIGY	-0.440317
ALG1	PIGY	0.502448
ALG2	PIGY	0.136752
RFT1	PIGY	2.09421
ALG3	PIGY	1.2992
ALG9	PIGY	0.511699
ALG12	PIGY	-0.563763
ALG6	PIGY	-1.8871
ALG8	PIGY	0.284891
ALG10	PIGY	-0.784318
WBP1	PIGY	0.533663
OST4	PIGY	NA
STT3A	PIGY	0.937219
STT3B	PIGY	-1.62222
DDOST	PIGY	-0.0180141
TUSC3	PIGY	-1.2764
MAGT1	PIGY	-2.01667
DAD1	PIGY	0.675114
RPN1	PIGY	1.53486
RPN2	PIGY	-0.427822
KRTCAP2	PIGY	0.386474
MLEC	PIGY	-0.63133
OSTC	PIGY	1.09446
MOGS	PIGY	-1.04058
PRKCSH	PIGY	0.650706
GANAB	PIGY	-1.38429
MAN1B1	PIGY	-0.735934
MAN1A1	PIGY	-0.352705
MAN1A2	PIGY	-1.12499
MAN1C1	PIGY	0.318326
MGAT1	PIGY	1.04957
MAN2A1	PIGY	3.6806
MAN2A2	PIGY	2.04015
FUT8	PIGY	1.31094
MGAT2	PIGY	1.32882
FUT3	PIGY	-0.642941
FUT9	PIGY	-0.0591864
FUT10	PIGY	1.42359
FUT11	PIGY	1.78207
MGAT3	PIGY	1.16208
B4GALT1	PIGY	0.950481
B4GALT2	PIGY	1.83559
B4GALT3	PIGY	1.79658
B3GALT1	PIGY	0.30173
B3GALT2	PIGY	-0.485288
B3GAT1	PIGY	3.28884
B3GAT2	PIGY	0.319113
B3GAT3	PIGY	-2.25756
ST6GAL1	PIGY	1.10747
ST6GAL2	PIGY	0.297864
MGAT4A	PIGY	1.12287
MGAT4B	PIGY	3.42813
MGAT4C	PIGY	1.43931
MGAT5	PIGY	1.5366
FUT5	PIGY	-0.727138
GNE	PIGY	-1.21126
NANS	PIGY	0.0519504
NANP	PIGY	-0.752082
CMAS	PIGY	2.64276
DOLPP1	PIGY	2.3775
NGLY1	PIGY	1.27832
GNPTAB	PIGY	-0.725879
B4GALNT1	PIGY	-0.139639
ST3GAL5	PIGY	3.07722
XYLT1	PIGY	1.50018
XYLT2	PIGY	-0.32144
FAM20B	PIGY	1.39972
B4GALT7	PIGY	-0.146322
B3GALT6	PIGY	-0.728601
CSGALNACT1	PIGY	0.947491
CSGALNACT2	PIGY	0.637881
CHSY1	PIGY	0.853855
CHSY3	PIGY	0.783128
CHPF	PIGY	0.117776
CHPF2	PIGY	0.233648
UST	PIGY	1.94632
CHST14	PIGY	0.439468
DSE	PIGY	2.87514
CHST11	PIGY	0.603511
CHST12	PIGY	3.12139
CHST13	PIGY	1.1322
CHST15	PIGY	-1.19865
CHST3	PIGY	-0.529923
CHST7	PIGY	0.824654
EXTL1	PIGY	1.29589
EXTL2	PIGY	1.37159
EXTL3	PIGY	1.60957
EXT1	PIGY	-2.84385
EXT2	PIGY	1.20622
HS3ST1	PIGY	-1.06664
HS3ST2	PIGY	0.963623
HS3ST3A1	PIGY	0.937018
HS3ST3B1	PIGY	0.427376
HS3ST4	PIGY	1.13635
HS3ST5	PIGY	-0.0760624
HS3ST6	PIGY	2.40031
GLCE	PIGY	-0.249933
HS2ST1	PIGY	-1.64961
HS6ST1	PIGY	2.81747
HS6ST2	PIGY	0.690665
HS6ST3	PIGY	1.64567
NDST1	PIGY	1.95327
NDST2	PIGY	1.3779
NDST3	PIGY	2.41314
NDST4	PIGY	-1.53524
ST3GAL3	PIGY	1.17738
CHST6	PIGY	-0.00639097
SLC10A7	PIGY	-2.66508
PAPSS2	PIGY	1.31977
SLC26A2	PIGY	-0.86218
POFUT1	PIGY	3.02996
POFUT2	PIGY	-0.622389
B3GALTL	PIGY	1.15901
LFNG	PIGY	1.09342
MFNG	PIGY	0.425805
GALNT1	PIGY	-0.699939
GALNT2	PIGY	1.95532
GALNT3	PIGY	1.82224
GALNT4	PIGY	0.444666
GALNT5	PIGY	2.2295
GALNT6	PIGY	1.16357
GALNT7	PIGY	1.44743
GALNT8	PIGY	0.392094
GALNT9	PIGY	-1.96025
GALNT10	PIGY	3.06942
GALNT11	PIGY	2.11625
GALNT12	PIGY	1.65832
GALNT13	PIGY	1.10672
GALNT14	PIGY	1.89292
GALNT15	PIGY	2.99424
GALNT16	PIGY	0.520275
GALNT18	PIGY	0.672419
WBSCR17	PIGY	-1.65249
GALNTL6	PIGY	0.577221
C1GALT1	PIGY	0.951081
C1GALT1C1	PIGY	-2.57176
B3GNT6	PIGY	-0.190833
GCNT1	PIGY	-0.0759609
GCNT3	PIGY	-0.576771
GCNT4	PIGY	0.786706
GCNT2	PIGY	-0.526277
GCNT7	PIGY	-1.69811
EOGT	PIGY	-1.83487
A4GNT	PIGY	1.23108
CHST4	PIGY	2.04434
ST6GALNAC1	PIGY	-0.713708
ST6GALNAC2	PIGY	-0.348824
ST6GALNAC4	PIGY	0.635661
ST3GAL4	PIGY	3.07228
ST3GAL1	PIGY	0.356097
B3GNT2	PIGY	1.62254
B3GNT3	PIGY	-0.809321
B3GNT4	PIGY	-2.71413
B3GNT5	PIGY	-2.28024
B3GNT7	PIGY	0.0892464
B3GNT8	PIGY	1.19885
B3GNT9	PIGY	-3.04331
B3GALT5	PIGY	-0.892676
FUT1	PIGY	-0.538897
FUT2	PIGY	-0.621023
FUT4	PIGY	0.720458
FUT6	PIGY	0.503122
FUT7	PIGY	-2.10143
B4GALNT2	PIGY	-0.532302
OGT	PIGY	-0.831259
POMT1	PIGY	-0.00470542
POMT2	PIGY	0.0282273
POMGNT1	PIGY	0.900732
MGAT5B	PIGY	0.85112
CHST10	PIGY	1.89603
GTDC2	PIGY	1.45167
B3GALNT2	PIGY	-0.282741
SGK196	PIGY	2.65882
FKRP	PIGY	0.256043
FKTN	PIGY	1.73068
ISPD	PIGY	0.377261
TMEM5	PIGY	-0.304672
B3GNT1	PIGY	1.37906
LARGE	PIGY	-0.124897
GYLTL1B	PIGY	-2.47632
POGLUT1	PIGY	0.793286
KDELC1	PIGY	1.40012
KDELC2	PIGY	-0.459021
GXYLT1	PIGY	-1.77895
GXYLT2	PIGY	4.59956
XXYLT1	PIGY	1.57164
G6PC3	PIGY	1.30779
PGM1	PIGY	0.139319
GFPT1	PIGY	0.965627
PGM3	PIGY	-0.0928988
MPI	PIGY	1.85649
HK1	PIGY	0.557883
HK2	PIGY	-1.38162
HK3	PIGY	0.30863
PMM2	PIGY	-0.198432
GMPPA	PIGY	2.30302
GMPPB	PIGY	-0.0753346
DPM1	PIGY	1.98855
DPM2	PIGY	-0.687113
DPM3	PIGY	-0.123942
MPDU1	PIGY	-1.44216
NUS1	PIGY	0.915438
DHDDS	PIGY	0.366024
SRD5A3	PIGY	0.781873
DOLK	PIGY	-1.39735
SSR1	PIGY	-0.0619865
SSR2	PIGY	-0.770828
SSR3	PIGY	-0.315785
SSR4	PIGY	0.0531631
SEC61A1	PIGY	0.888101
SEC61B	PIGY	0.787434
SEC61G	PIGY	NA
SEC62	PIGY	-0.954294
SEC63	PIGY	-0.337661
COG1	PIGY	0.0560213
COG2	PIGY	0.837645
COG3	PIGY	-0.478703
COG4	PIGY	0.481903
COG5	PIGY	-0.895155
COG6	PIGY	0.314765
COG7	PIGY	-1.29146
COG8	PIGY	0.450674
JAGN1	PIGY	0.947928
SEC23A	PIGY	-0.857029
SEC23B	PIGY	1.30825
SEC24B	PIGY	2.42276
SEC31A	PIGY	3.1613
TRAPPC1	PIGY	-1.61941
TRAPPC2	PIGY	0.080948
TRAPPC2L	PIGY	1.02568
TRAPPC3L	PIGY	0.96168
TRAPPC4	PIGY	0.506934
TRAPPC5	PIGY	1.60183
TRAPPC6A	PIGY	-0.550875
TRAPPC6B	PIGY	1.4935
TRAPPC8	PIGY	-1.06547
TRAPPC9	PIGY	-3.3486
TRAPPC10	PIGY	0.944701
TRAPPC12	PIGY	-0.677882
TRAPPC11	PIGY	1.16164
SAR1A	PIGY	-1.23204
SAR1B	PIGY	0.357373
TECPR2	PIGY	1.61349
ATP6AP1	PIGY	1.48741
ATP6AP2	PIGY	1.75123
ATP6V1A	PIGY	-1.66656
ATP6V1E1	PIGY	0.0647702
ATP6V0A1	PIGY	2.16912
ATP6V0A2	PIGY	0.308194
ATP6V0A4	PIGY	-1.98989
TRIP11	PIGY	-0.930222
TMEM165	PIGY	-2.05018
TMEM199	PIGY	-1.05351
CCDC115	PIGY	0.474087
SLC35A3	PIGY	-3.2457
SLC35A2	PIGY	-0.184595
SLC35A1	PIGY	-1.92093
SLC35C1	PIGY	1.32719
SLC35D1	PIGY	-0.0229166
SLC35D2	PIGY	1.64416
SLC39A8	PIGY	3.78784
CAD	PIGY	0.775205
PIGA	PIGQ	0.465027
PIGC	PIGQ	-0.825169
PIGP	PIGQ	-0.584542
PIGH	PIGQ	1.52633
PIGY	PIGQ	-0.428142
PIGQ	PIGQ	NA
PIGL	PIGQ	0.99045
PIGW	PIGQ	3.13071
PIGM	PIGQ	-0.179514
PIGX	PIGQ	0.0592568
PIGV	PIGQ	4.23453
PIGN	PIGQ	0.63027
PIGB	PIGQ	2.27625
PIGO	PIGQ	0.832084
PIGF	PIGQ	0.918266
PIGG	PIGQ	3.40943
PIGZ	PIGQ	2.16079
PIGS	PIGQ	1.11316
PIGT	PIGQ	2.30002
PIGU	PIGQ	0.0263484
PIGK	PIGQ	-0.263351
GPAA1	PIGQ	1.91962
PGAP1	PIGQ	0.588347
MPPE1	PIGQ	2.539
PGAP3	PIGQ	-0.932858
PGAP2	PIGQ	0.830946
TMEM246	PIGQ	0.378905
SLC37A4	PIGQ	2.37166
ALG5	PIGQ	2.22452
DPAGT1	PIGQ	2.33282
ALG13	PIGQ	-2.4764
ALG14	PIGQ	0.503477
ALG1	PIGQ	3.80788
ALG2	PIGQ	1.48072
RFT1	PIGQ	2.12227
ALG3	PIGQ	-0.188614
ALG9	PIGQ	1.15956
ALG12	PIGQ	2.58595
ALG6	PIGQ	1.10026
ALG8	PIGQ	-1.14488
ALG10	PIGQ	1.45704
WBP1	PIGQ	-0.327692
OST4	PIGQ	NA
STT3A	PIGQ	1.7384
STT3B	PIGQ	-0.938823
DDOST	PIGQ	-1.47188
TUSC3	PIGQ	-0.35064
MAGT1	PIGQ	0.935624
DAD1	PIGQ	-3.45367
RPN1	PIGQ	-1.04449
RPN2	PIGQ	2.1244
KRTCAP2	PIGQ	-0.753245
MLEC	PIGQ	-2.4997
OSTC	PIGQ	1.19569
MOGS	PIGQ	1.49401
PRKCSH	PIGQ	0.599363
GANAB	PIGQ	-1.82509
MAN1B1	PIGQ	4.33443
MAN1A1	PIGQ	-0.46788
MAN1A2	PIGQ	1.58322
MAN1C1	PIGQ	1.27933
MGAT1	PIGQ	2.27603
MAN2A1	PIGQ	1.93828
MAN2A2	PIGQ	0.440489
FUT8	PIGQ	-1.5542
MGAT2	PIGQ	-0.140955
FUT3	PIGQ	0.141946
FUT9	PIGQ	-1.87359
FUT10	PIGQ	1.38467
FUT11	PIGQ	1.34608
MGAT3	PIGQ	-0.756614
B4GALT1	PIGQ	-0.293271
B4GALT2	PIGQ	-0.684852
B4GALT3	PIGQ	0.420824
B3GALT1	PIGQ	0.990128
B3GALT2	PIGQ	-0.338384
B3GAT1	PIGQ	-3.46863
B3GAT2	PIGQ	-1.08062
B3GAT3	PIGQ	-0.355329
ST6GAL1	PIGQ	-0.59481
ST6GAL2	PIGQ	-2.28242
MGAT4A	PIGQ	-2.37839
MGAT4B	PIGQ	0.042563
MGAT4C	PIGQ	-2.26984
MGAT5	PIGQ	0.480888
FUT5	PIGQ	-0.105923
GNE	PIGQ	-1.01226
NANS	PIGQ	1.06796
NANP	PIGQ	2.51528
CMAS	PIGQ	-3.00714
DOLPP1	PIGQ	0.733918
NGLY1	PIGQ	-0.145375
GNPTAB	PIGQ	-2.72433
B4GALNT1	PIGQ	-0.807103
ST3GAL5	PIGQ	-3.28107
XYLT1	PIGQ	0.417143
XYLT2	PIGQ	-0.0704803
FAM20B	PIGQ	-0.836553
B4GALT7	PIGQ	0.932026
B3GALT6	PIGQ	1.49678
CSGALNACT1	PIGQ	1.10582
CSGALNACT2	PIGQ	0.225723
CHSY1	PIGQ	-2.44932
CHSY3	PIGQ	-1.7315
CHPF	PIGQ	-1.58231
CHPF2	PIGQ	1.50556
UST	PIGQ	-0.493032
CHST14	PIGQ	-0.176221
DSE	PIGQ	-3.91748
CHST11	PIGQ	-0.914038
CHST12	PIGQ	-0.236153
CHST13	PIGQ	2.52036
CHST15	PIGQ	-0.445259
CHST3	PIGQ	1.04043
CHST7	PIGQ	-0.953775
EXTL1	PIGQ	0.992337
EXTL2	PIGQ	-4.00452
EXTL3	PIGQ	0.227416
EXT1	PIGQ	1.14366
EXT2	PIGQ	1.00339
HS3ST1	PIGQ	1.80994
HS3ST2	PIGQ	-0.595322
HS3ST3A1	PIGQ	-0.415573
HS3ST3B1	PIGQ	-1.55398
HS3ST4	PIGQ	-2.06762
HS3ST5	PIGQ	-0.785223
HS3ST6	PIGQ	2.62434
GLCE	PIGQ	-0.156701
HS2ST1	PIGQ	-0.776288
HS6ST1	PIGQ	-1.9537
HS6ST2	PIGQ	-0.740791
HS6ST3	PIGQ	-0.444368
NDST1	PIGQ	-0.328502
NDST2	PIGQ	-2.51013
NDST3	PIGQ	-2.33558
NDST4	PIGQ	-0.608008
ST3GAL3	PIGQ	-0.340326
CHST6	PIGQ	0.852047
SLC10A7	PIGQ	-0.213626
PAPSS2	PIGQ	-1.54809
SLC26A2	PIGQ	-0.792392
POFUT1	PIGQ	-0.120049
POFUT2	PIGQ	0.637213
B3GALTL	PIGQ	-0.10787
LFNG	PIGQ	0.690717
MFNG	PIGQ	2.23776
GALNT1	PIGQ	1.3399
GALNT2	PIGQ	-0.501206
GALNT3	PIGQ	-1.95744
GALNT4	PIGQ	1.43672
GALNT5	PIGQ	0.607408
GALNT6	PIGQ	-1.0384
GALNT7	PIGQ	-1.46148
GALNT8	PIGQ	0.18167
GALNT9	PIGQ	-0.0676575
GALNT10	PIGQ	-0.96153
GALNT11	PIGQ	-1.4892
GALNT12	PIGQ	-0.848373
GALNT13	PIGQ	0.90512
GALNT14	PIGQ	1.36138
GALNT15	PIGQ	1.29628
GALNT16	PIGQ	-0.471869
GALNT18	PIGQ	0.2058
WBSCR17	PIGQ	1.65262
GALNTL6	PIGQ	-1.40549
C1GALT1	PIGQ	-0.965505
C1GALT1C1	PIGQ	-1.47463
B3GNT6	PIGQ	0.832868
GCNT1	PIGQ	0.993724
GCNT3	PIGQ	-0.877138
GCNT4	PIGQ	-1.37407
GCNT2	PIGQ	-1.5233
GCNT7	PIGQ	0.231697
EOGT	PIGQ	-0.1183
A4GNT	PIGQ	-1.32549
CHST4	PIGQ	0.18717
ST6GALNAC1	PIGQ	1.44046
ST6GALNAC2	PIGQ	0.662458
ST6GALNAC4	PIGQ	-1.66976
ST3GAL4	PIGQ	0.143741
ST3GAL1	PIGQ	-0.241937
B3GNT2	PIGQ	-0.637109
B3GNT3	PIGQ	-0.449412
B3GNT4	PIGQ	2.79972
B3GNT5	PIGQ	1.81692
B3GNT7	PIGQ	0.390379
B3GNT8	PIGQ	2.03494
B3GNT9	PIGQ	2.54218
B3GALT5	PIGQ	-0.000876139
FUT1	PIGQ	-1.14549
FUT2	PIGQ	-0.2527
FUT4	PIGQ	1.28724
FUT6	PIGQ	2.23779
FUT7	PIGQ	2.15692
B4GALNT2	PIGQ	0.547928
OGT	PIGQ	0.611548
POMT1	PIGQ	1.8762
POMT2	PIGQ	1.11738
POMGNT1	PIGQ	2.97243
MGAT5B	PIGQ	2.8144
CHST10	PIGQ	-3.14035
GTDC2	PIGQ	0.702162
B3GALNT2	PIGQ	-1.43616
SGK196	PIGQ	0.384955
FKRP	PIGQ	0.506291
FKTN	PIGQ	-1.51855
ISPD	PIGQ	2.51021
TMEM5	PIGQ	-1.23325
B3GNT1	PIGQ	0.666933
LARGE	PIGQ	-3.81871
GYLTL1B	PIGQ	2.41491
POGLUT1	PIGQ	-3.47139
KDELC1	PIGQ	2.52309
KDELC2	PIGQ	0.546111
GXYLT1	PIGQ	0.537069
GXYLT2	PIGQ	1.1562
XXYLT1	PIGQ	1.04157
G6PC3	PIGQ	-2.0351
PGM1	PIGQ	0.165072
GFPT1	PIGQ	-3.08103
PGM3	PIGQ	1.35132
MPI	PIGQ	-1.12467
HK1	PIGQ	-1.00174
HK2	PIGQ	0.819768
HK3	PIGQ	1.51046
PMM2	PIGQ	0.648388
GMPPA	PIGQ	0.566661
GMPPB	PIGQ	1.56635
DPM1	PIGQ	2.53175
DPM2	PIGQ	3.57954
DPM3	PIGQ	1.27336
MPDU1	PIGQ	-1.43679
NUS1	PIGQ	-0.452182
DHDDS	PIGQ	1.10859
SRD5A3	PIGQ	0.522645
DOLK	PIGQ	1.28937
SSR1	PIGQ	1.33177
SSR2	PIGQ	1.26001
SSR3	PIGQ	0.332803
SSR4	PIGQ	0.511169
SEC61A1	PIGQ	-0.650131
SEC61B	PIGQ	1.28335
SEC61G	PIGQ	NA
SEC62	PIGQ	-1.84855
SEC63	PIGQ	-0.822285
COG1	PIGQ	3.17226
COG2	PIGQ	0.868399
COG3	PIGQ	0.319613
COG4	PIGQ	-1.15379
COG5	PIGQ	2.13015
COG6	PIGQ	-2.18385
COG7	PIGQ	1.86715
COG8	PIGQ	2.20936
JAGN1	PIGQ	-1.37073
SEC23A	PIGQ	-1.35628
SEC23B	PIGQ	-0.43762
SEC24B	PIGQ	-2.95139
SEC31A	PIGQ	0.376981
TRAPPC1	PIGQ	-0.264522
TRAPPC2	PIGQ	0.479334
TRAPPC2L	PIGQ	3.50943
TRAPPC3L	PIGQ	-1.12021
TRAPPC4	PIGQ	-1.54514
TRAPPC5	PIGQ	0.795019
TRAPPC6A	PIGQ	-0.0479614
TRAPPC6B	PIGQ	1.17589
TRAPPC8	PIGQ	-1.03513
TRAPPC9	PIGQ	4.47361
TRAPPC10	PIGQ	0.724025
TRAPPC12	PIGQ	-0.483355
TRAPPC11	PIGQ	-0.597031
SAR1A	PIGQ	0.135211
SAR1B	PIGQ	0.79008
TECPR2	PIGQ	0.0530106
ATP6AP1	PIGQ	1.30118
ATP6AP2	PIGQ	-0.0340157
ATP6V1A	PIGQ	-0.96474
ATP6V1E1	PIGQ	-0.32082
ATP6V0A1	PIGQ	-3.17098
ATP6V0A2	PIGQ	-0.103447
ATP6V0A4	PIGQ	2.11879
TRIP11	PIGQ	2.22157
TMEM165	PIGQ	0.565018
TMEM199	PIGQ	-0.698516
CCDC115	PIGQ	1.9155
SLC35A3	PIGQ	-1.28635
SLC35A2	PIGQ	-1.36255
SLC35A1	PIGQ	-1.55366
SLC35C1	PIGQ	-0.201477
SLC35D1	PIGQ	-1.94693
SLC35D2	PIGQ	-1.39951
SLC39A8	PIGQ	-0.872687
CAD	PIGQ	-0.856916
PIGA	PIGL	1.57032
PIGC	PIGL	-0.332971
PIGP	PIGL	-1.33209
PIGH	PIGL	-0.703431
PIGY	PIGL	0.561578
PIGQ	PIGL	0.99045
PIGL	PIGL	NA
PIGW	PIGL	0.257284
PIGM	PIGL	1.26543
PIGX	PIGL	0.572933
PIGV	PIGL	0.815872
PIGN	PIGL	-0.13456
PIGB	PIGL	0.11228
PIGO	PIGL	1.67815
PIGF	PIGL	-0.731661
PIGG	PIGL	3.94636
PIGZ	PIGL	3.88725
PIGS	PIGL	0.0834678
PIGT	PIGL	-0.232353
PIGU	PIGL	0.481174
PIGK	PIGL	-0.265347
GPAA1	PIGL	-0.182025
PGAP1	PIGL	-0.552316
MPPE1	PIGL	0.164727
PGAP3	PIGL	0.857653
PGAP2	PIGL	0.655299
TMEM246	PIGL	-0.10789
SLC37A4	PIGL	1.29831
ALG5	PIGL	-0.565683
DPAGT1	PIGL	-0.714234
ALG13	PIGL	-1.41936
ALG14	PIGL	2.44015
ALG1	PIGL	-1.18899
ALG2	PIGL	0.404592
RFT1	PIGL	-2.57565
ALG3	PIGL	2.02727
ALG9	PIGL	-1.96579
ALG12	PIGL	1.56579
ALG6	PIGL	-4.43895
ALG8	PIGL	-2.10862
ALG10	PIGL	0.0241635
WBP1	PIGL	0.303312
OST4	PIGL	NA
STT3A	PIGL	0.559508
STT3B	PIGL	1.60115
DDOST	PIGL	-0.555393
TUSC3	PIGL	0.498825
MAGT1	PIGL	-1.62978
DAD1	PIGL	1.77169
RPN1	PIGL	2.6687
RPN2	PIGL	-0.0366669
KRTCAP2	PIGL	-0.598891
MLEC	PIGL	-2.11166
OSTC	PIGL	-0.253333
MOGS	PIGL	1.7487
PRKCSH	PIGL	1.56077
GANAB	PIGL	0.165851
MAN1B1	PIGL	4.15282
MAN1A1	PIGL	-0.271838
MAN1A2	PIGL	-0.0385312
MAN1C1	PIGL	-0.233042
MGAT1	PIGL	-1.47148
MAN2A1	PIGL	1.11198
MAN2A2	PIGL	0.547558
FUT8	PIGL	0.938768
MGAT2	PIGL	0.572088
FUT3	PIGL	-0.563934
FUT9	PIGL	-0.196546
FUT10	PIGL	1.98986
FUT11	PIGL	-0.213443
MGAT3	PIGL	-1.63543
B4GALT1	PIGL	0.526376
B4GALT2	PIGL	1.28386
B4GALT3	PIGL	0.789598
B3GALT1	PIGL	-2.16353
B3GALT2	PIGL	2.31785
B3GAT1	PIGL	-0.21141
B3GAT2	PIGL	-2.27477
B3GAT3	PIGL	-1.59852
ST6GAL1	PIGL	1.84293
ST6GAL2	PIGL	-0.28099
MGAT4A	PIGL	-0.966643
MGAT4B	PIGL	-0.108054
MGAT4C	PIGL	0.877432
MGAT5	PIGL	-0.652907
FUT5	PIGL	-0.412502
GNE	PIGL	1.15753
NANS	PIGL	-0.331401
NANP	PIGL	0.977562
CMAS	PIGL	-0.735591
DOLPP1	PIGL	2.15432
NGLY1	PIGL	0.118211
GNPTAB	PIGL	0.562582
B4GALNT1	PIGL	-0.678977
ST3GAL5	PIGL	1.14432
XYLT1	PIGL	0.898968
XYLT2	PIGL	0.485475
FAM20B	PIGL	-1.28022
B4GALT7	PIGL	-0.923674
B3GALT6	PIGL	-0.931715
CSGALNACT1	PIGL	1.35649
CSGALNACT2	PIGL	1.13591
CHSY1	PIGL	1.32474
CHSY3	PIGL	0.761675
CHPF	PIGL	-1.5508
CHPF2	PIGL	0.969453
UST	PIGL	0.542787
CHST14	PIGL	-0.471529
DSE	PIGL	-1.12841
CHST11	PIGL	0.199175
CHST12	PIGL	0.643012
CHST13	PIGL	-0.462577
CHST15	PIGL	0.00269329
CHST3	PIGL	0.699025
CHST7	PIGL	0.939895
EXTL1	PIGL	1.40306
EXTL2	PIGL	1.61978
EXTL3	PIGL	-0.0718078
EXT1	PIGL	-0.579678
EXT2	PIGL	-0.15066
HS3ST1	PIGL	0.0175995
HS3ST2	PIGL	0.695759
HS3ST3A1	PIGL	0.975936
HS3ST3B1	PIGL	0.553046
HS3ST4	PIGL	-0.924009
HS3ST5	PIGL	1.07812
HS3ST6	PIGL	0.0920038
GLCE	PIGL	-1.10139
HS2ST1	PIGL	-0.986207
HS6ST1	PIGL	-0.947871
HS6ST2	PIGL	0.833859
HS6ST3	PIGL	1.7062
NDST1	PIGL	-0.647914
NDST2	PIGL	-0.736935
NDST3	PIGL	-1.2506
NDST4	PIGL	0.83248
ST3GAL3	PIGL	0.0954192
CHST6	PIGL	-0.0578668
SLC10A7	PIGL	0.915098
PAPSS2	PIGL	-0.210063
SLC26A2	PIGL	0.764077
POFUT1	PIGL	2.16048
POFUT2	PIGL	1.98001
B3GALTL	PIGL	1.33335
LFNG	PIGL	1.6811
MFNG	PIGL	1.27065
GALNT1	PIGL	-1.01202
GALNT2	PIGL	1.25444
GALNT3	PIGL	1.15111
GALNT4	PIGL	0.778286
GALNT5	PIGL	0.0602249
GALNT6	PIGL	1.83192
GALNT7	PIGL	1.71311
GALNT8	PIGL	-0.265325
GALNT9	PIGL	-2.10176
GALNT10	PIGL	-0.536845
GALNT11	PIGL	-1.09873
GALNT12	PIGL	0.276336
GALNT13	PIGL	0.548871
GALNT14	PIGL	0.44362
GALNT15	PIGL	1.02638
GALNT16	PIGL	-0.423772
GALNT18	PIGL	-1.11002
WBSCR17	PIGL	-1.35509
GALNTL6	PIGL	1.38201
C1GALT1	PIGL	-0.346178
C1GALT1C1	PIGL	0.417308
B3GNT6	PIGL	0.357051
GCNT1	PIGL	1.40023
GCNT3	PIGL	-0.0702449
GCNT4	PIGL	-0.249529
GCNT2	PIGL	2.28695
GCNT7	PIGL	-0.453927
EOGT	PIGL	0.550804
A4GNT	PIGL	0.927211
CHST4	PIGL	1.30888
ST6GALNAC1	PIGL	1.56122
ST6GALNAC2	PIGL	2.00611
ST6GALNAC4	PIGL	-0.764394
ST3GAL4	PIGL	-0.576898
ST3GAL1	PIGL	0.595526
B3GNT2	PIGL	0.550173
B3GNT3	PIGL	0.243896
B3GNT4	PIGL	-0.956867
B3GNT5	PIGL	1.46189
B3GNT7	PIGL	-0.0293095
B3GNT8	PIGL	0.983475
B3GNT9	PIGL	-0.0515902
B3GALT5	PIGL	0.90324
FUT1	PIGL	-0.196019
FUT2	PIGL	-0.828578
FUT4	PIGL	0.164454
FUT6	PIGL	-1.18976
FUT7	PIGL	1.48474
B4GALNT2	PIGL	1.28549
OGT	PIGL	-0.290023
POMT1	PIGL	1.11434
POMT2	PIGL	3.9305
POMGNT1	PIGL	-2.60701
MGAT5B	PIGL	-0.127752
CHST10	PIGL	1.2089
GTDC2	PIGL	0.482564
B3GALNT2	PIGL	2.73234
SGK196	PIGL	1.5774
FKRP	PIGL	-0.0466259
FKTN	PIGL	-1.762
ISPD	PIGL	1.1251
TMEM5	PIGL	1.94675
B3GNT1	PIGL	-0.515647
LARGE	PIGL	-2.55006
GYLTL1B	PIGL	1.51839
POGLUT1	PIGL	-0.753775
KDELC1	PIGL	-0.0340015
KDELC2	PIGL	-0.0129279
GXYLT1	PIGL	0.291626
GXYLT2	PIGL	0.67467
XXYLT1	PIGL	-0.32449
G6PC3	PIGL	0.409983
PGM1	PIGL	-0.995864
GFPT1	PIGL	0.252557
PGM3	PIGL	3.94726
MPI	PIGL	-1.02725
HK1	PIGL	0.437054
HK2	PIGL	0.818098
HK3	PIGL	2.04041
PMM2	PIGL	-1.55019
GMPPA	PIGL	0.0245277
GMPPB	PIGL	-2.06429
DPM1	PIGL	-0.811925
DPM2	PIGL	1.20577
DPM3	PIGL	0.374042
MPDU1	PIGL	-0.188787
NUS1	PIGL	-0.181804
DHDDS	PIGL	-0.941775
SRD5A3	PIGL	0.484224
DOLK	PIGL	1.48034
SSR1	PIGL	1.84644
SSR2	PIGL	-0.290805
SSR3	PIGL	-0.502215
SSR4	PIGL	-0.703077
SEC61A1	PIGL	0.221984
[truncated: 83,850 more rows]

## Sheet: GPI Genomewide ERC Values
GPI Protein	Var1	value
PIGG	HTT	11.2811
PIGQ	WDR90	10.4958
PIGG	TUBGCP2	10.4947
PIGG	ATG7	10.4447
PIGB	UTP20	10.3284
PIGW	DHODH	10.3164
PIGG	TTC8	10.2218
PIGO	ZNF622	10.1887
PIGB	AP4E1	10.09
PIGG	PRKDC	10.011
PIGN	MAN2B2	10.0093
GPAA1	MCM7	9.9728
PIGG	ERCC6	9.76044
PIGN	WDR36	9.73527
PIGG	DOLK	9.58728
PIGA	ZFYVE20	9.57718
PIGZ	C12orf65	9.57426
PIGB	GEMIN5	9.57056
PIGG	TRIP11	9.50269
PIGG	GTF3C5	9.47167
PIGM	INF2	9.44577
PIGQ	PKD1	9.4041
PIGN	CTDP1	9.38803
TMEM246	DHX40	9.38226
PIGG	PHRF1	9.35854
PIGB	MSH6	9.33192
PIGO	SHPRH	9.30693
GPAA1	ALG1	9.28799
PIGG	AP5Z1	9.25918
PGAP1	SMYD3	9.22003
PIGT	HDHD3	9.20388
PIGG	ZGPAT	9.17952
PIGG	CARS	9.13591
PIGO	SMPD4	9.1342
PIGT	DCAKD	9.12264
PIGW	PIGZ	9.10372
PIGZ	PIGW	9.10372
PIGT	EMC1	9.06802
PIGG	ZFYVE20	9.05049
PIGW	PNPT1	9.0317
PIGO	SRP68	9.02951
PIGG	NELFB	9.01912
PIGG	COG2	9.00387
PIGG	HDHD3	8.99973
PIGW	CCNF	8.97836
PIGZ	PSPH	8.96503
PIGB	KLB	8.96031
GPAA1	ZFYVE20	8.92348
PIGW	DNA2	8.90848
PIGW	GTPBP3	8.89757
PIGT	TTLL4	8.87474
PIGV	TRMT5	8.84496
PIGM	TTI1	8.80994
PIGT	PPP1R7	8.77912
PIGA	C10orf137	8.76713
GPAA1	PWP2	8.72085
PIGG	BRAT1	8.71684
PIGG	MAN2B2	8.71489
PGAP3	INTS5	8.70992
PIGW	DUS3L	8.70745
PIGG	PEX10	8.69505
PIGB	WDR72	8.664
PIGM	PPEF2	8.66395
PIGG	ALG2	8.65789
PIGN	NOC3L	8.62769
PIGT	TRABD	8.61801
GPAA1	ILF2	8.57847
PIGN	LIPT1	8.56536
PIGN	SLC33A1	8.56046
PIGM	POLG	8.55099
PIGG	MAN1B1	8.5471
PIGW	TRMT2A	8.54692
PIGM	GLDC	8.54343
PIGM	DNASE1L3	8.54193
GPAA1	FTSJ2	8.53792
PIGB	TP53I3	8.5359
PIGW	PET112	8.53469
PIGB	FAM214A	8.52562
PIGN	DPAGT1	8.52474
PIGU	ACYP1	8.51196
PIGN	NOP14	8.50745
PIGN	PET112	8.49396
MPPE1	ERCC6	8.48563
PIGQ	ANKS3	8.4752
PIGG	LMTK2	8.47502
PIGN	SMPD4	8.45692
PIGU	AQR	8.40727
PIGB	CCPG1	8.38952
PIGG	SUN1	8.38291
PIGB	EXOSC10	8.34603
PIGT	TBC1D16	8.34482
PIGS	TSR1	8.32439
PIGM	MAP3K4	8.30419
PIGG	TMEM175	8.30292
PIGM	LYSMD4	8.29964
GPAA1	PIGU	8.29873
PIGU	GPAA1	8.29873
PIGU	EDC4	8.29811
PIGZ	PGM3	8.29718
PIGS	FUK	8.2953
PIGS	APEX1	8.28421
PIGB	TRMT5	8.27722
PIGN	NUP43	8.27023
PIGW	SLC16A8	8.26916
PIGB	DNAJC24	8.25985
GPAA1	HYPK	8.25358
PIGW	MTTP	8.24437
PIGG	TULP4	8.24016
MPPE1	GPI	8.22675
PIGS	DPAGT1	8.21115
PIGW	PMS2	8.1985
PIGG	MIPEP	8.19766
PIGG	RADIL	8.18137
PIGA	TIMM21	8.16993
PIGM	WDR3	8.15939
PIGW	NR2C2AP	8.15886
PIGW	ZNF518A	8.15732
PIGV	ABCB8	8.14716
PIGW	TLR7	8.1342
PIGK	DLX2	8.13131
DPM1	RRP15	8.12456
PIGA	TMLHE	8.12082
PIGB	KIAA1551	8.11913
DPM1	PEX11B	8.11542
PIGG	NOM1	8.11316
PIGT	COG7	8.09731
PIGG	WDR36	8.09358
PIGW	RCC1	8.09254
PIGN	OXSM	8.09208
PIGW	BBS12	8.08678
PIGM	GEMIN5	8.08629
PIGB	FAM172BP	8.08119
PIGN	MECR	8.06546
PIGG	NOD1	8.05954
PIGN	IGF2R	8.05873
PIGT	GLE1	8.05871
PIGL	REV1	8.05658
PIGT	DHX33	8.05247
PIGW	PEX10	8.0487
PIGG	CABIN1	8.04616
PIGM	SPEG	8.03955
PIGS	LOH12CR1	8.03936
PIGQ	ZNF598	8.03774
PGAP3	GTPBP3	8.02703
PIGT	ANAPC2	8.02065
PIGG	EXOSC10	8.01859
DPM1	BCAR1	8.01439
PIGG	MIB2	8.01338
PIGG	GOLGA2	8.01281
PIGG	CDCA4	7.99097
PIGW	MIPEP	7.98924
PIGN	ASNSD1	7.97759
PIGU	CCDC47	7.96479
PIGW	KDM8	7.96302
PIGS	ICMT	7.96214
PIGT	MBTPS1	7.95576
GPAA1	SGPL1	7.95321
GPAA1	INSC	7.95101
PIGT	RNF157	7.94074
PIGW	SLC46A1	7.93164
PIGV	GOLGA4	7.93016
PIGW	CEBPZ	7.92517
PIGS	SENP8	7.90509
PIGB	BMS1	7.90054
PIGW	XRCC6	7.89876
PIGW	GLB1L	7.89309
PIGQ	E4F1	7.87936
PIGW	TDP1	7.86937
PIGB	SGPL1	7.86448
PIGG	XRCC3	7.86325
PIGG	INTS1	7.85466
MPPE1	PIGN	7.84994
PIGN	MPPE1	7.84994
PIGN	NUBP2	7.84936
TMEM246	BRSK1	7.84451
PIGB	FSTL5	7.84411
PIGG	SLC52A3	7.84375
PIGB	GLE1	7.84109
PIGW	RIF1	7.83548
PIGW	BMS1	7.83537
GPAA1	WDR83	7.82968
PIGN	LARS2	7.8205
PIGB	POLQ	7.80849
PIGG	KIAA1432	7.80823
PIGB	RPL6	7.80724
PIGG	NAGLU	7.77493
PGAP1	TMEM177	7.77339
PIGV	UBR4	7.77146
PGAP3	NFS1	7.76935
PIGS	TBL3	7.76555
PIGG	PLAA	7.76126
PIGU	CDK13	7.75549
TMEM246	NFASC	7.75143
PIGS	PDCD11	7.74785
PIGT	ADSL	7.74396
PIGB	CEBPZ	7.73824
PIGB	RBM19	7.7382
PIGT	RPP25L	7.73649
PIGG	MSH6	7.73539
PIGG	NUP133	7.73073
PIGG	ANKRD11	7.7255
PIGS	ABCB7	7.72334
PIGT	WDR11	7.72135
PIGW	GHITM	7.71697
PIGB	ZNF451	7.71468
PIGG	GOLGA3	7.70709
PIGA	COG3	7.70294
PIGG	FAM53B	7.70224
PIGC	UBE3C	7.69939
PIGW	LRRC14B	7.69811
PIGM	GPRIN3	7.69621
PIGG	PGS1	7.69206
GPAA1	MRPS12	7.69064
PIGB	PTRH2	7.68822
PIGG	CRNKL1	7.68741
PIGW	POMT1	7.6852
PIGT	ZNF438	7.67846
PIGW	DNTTIP2	7.67718
PIGN	ATP5S	7.67434
GPAA1	VPS45	7.66892
PIGS	DDX10	7.66793
PIGG	SEC16A	7.66745
PIGW	BYSL	7.66744
PIGB	BBS9	7.66629
PIGS	DPP3	7.66513
GPAA1	STX16	7.65999
PGAP3	NAGLU	7.64742
PIGB	OSBPL11	7.6457
PIGG	LRP2	7.64391
PIGN	PNP	7.64324
PIGN	MIPEP	7.64008
PIGW	TRIP4	7.63847
PIGM	EFTUD1	7.63651
GPAA1	OPLAH	7.63582
PIGT	FTSJ2	7.63395
PIGW	MGA	7.63178
PIGQ	RHPN1	7.6282
PIGG	NOP14	7.62563
DPM3	PUS1	7.61473
PIGG	ADAM20	7.6112
PIGW	NEMF	7.60442
PIGS	ATP1B4	7.59788
PGAP1	TMEM138	7.58981
PIGS	PIGT	7.58341
PIGT	PIGS	7.58341
PIGN	MTRR	7.58152
TMEM246	TBC1D25	7.56505
PIGO	TALDO1	7.56144
PGAP3	DUS3L	7.56083
TMEM246	OSBPL8	7.55844
PIGW	CWC22	7.55807
DPM1	BRF1	7.55421
PIGG	FARP2	7.5523
PIGK	PES1	7.5491
PIGB	MDN1	7.5352
DPM1	DDX10	7.52546
PIGB	GNPTAB	7.51774
PIGG	MTG2	7.5175
PIGB	IKBKAP	7.51378
PIGT	FAM69C	7.51179
GPAA1	NCLN	7.50863
PIGT	VPS45	7.49949
PIGU	EMC4	7.49636
PIGM	DIEXF	7.49595
PIGN	BEST3	7.49115
PGAP3	SUCLG1	7.48884
PIGS	OPLAH	7.48864
PIGT	KIF19	7.48024
PIGV	SYNRG	7.48016
PIGB	MIA3	7.47619
PIGW	DDX10	7.47564
PIGV	WDR89	7.47471
PIGT	ABCG5	7.47355
PIGT	AAAS	7.46865
GPAA1	PIGS	7.46743
PIGS	GPAA1	7.46743
PIGK	KCNAB2	7.46588
PIGN	POLE	7.46489
GPAA1	DDX27	7.46122
MPPE1	PIGB	7.46093
PIGB	MPPE1	7.46093
PIGW	ADCK2	7.45645
MPPE1	ZFYVE20	7.45536
GPAA1	RPN1	7.45483
PIGW	MAN1B1	7.45469
PIGT	NCOA3	7.45437
PIGT	SLC50A1	7.45409
PIGT	WDR7	7.44841
PIGW	PIBF1	7.44719
PIGT	UTP14C	7.44615
PIGW	ARMC7	7.44284
PIGW	IQUB	7.44266
MPPE1	LDHD	7.44232
PIGA	NDUFB8	7.44186
PIGG	FDXR	7.43609
PIGB	RFX6	7.43561
PIGG	GLRX3	7.43465
PIGG	POLA1	7.43454
PIGM	PGM3	7.43434
PIGG	GAK	7.4341
TMEM246	PVRL1	7.43344
MPPE1	SPATA5	7.42575
PIGU	GTF3C3	7.42568
PIGO	TMEM35	7.41711
PIGS	NOL6	7.41522
PIGW	BRAP	7.4128
PIGM	C8orf82	7.40991
PIGN	WDR83	7.40827
MPPE1	GTF3C1	7.40789
PIGU	INO80	7.40754
GPAA1	MCAT	7.40738
PIGT	COQ6	7.40503
PIGN	TRMT10A	7.39939
GPAA1	PIGT	7.39827
PIGT	GPAA1	7.39827
PIGG	DIDO1	7.39822
MPPE1	MEP1B	7.39782
PIGZ	ABAT	7.39589
PIGW	CAPN6	7.39412
PIGW	HLTF	7.39007
TMEM246	ADRA1B	7.38399
PIGW	AMT	7.3822
PIGS	TRIM45	7.38218
PIGK	NMD3	7.37852
MPPE1	IL16	7.37787
PIGT	XAB2	7.37745
PIGW	EOGT	7.37207
PIGG	TSSC4	7.37146
PIGW	D2HGDH	7.36831
PIGG	KDM8	7.36163
PIGW	CDCA7L	7.36102
PIGW	ALG1	7.35741
PIGB	CCDC174	7.3565
PIGG	SYNE1	7.35623
PIGB	IARS2	7.3513
MPPE1	NPC1	7.35006
PIGG	HPS1	7.34801
PIGA	ADCK2	7.3453
PIGW	SLC25A29	7.34282
MPPE1	SPO11	7.3424
PIGU	DHDDS	7.34072
PIGG	MLLT4	7.33938
PIGV	PUS7L	7.33828
PIGW	SMPDL3B	7.33308
PIGB	CEP152	7.33014
PIGS	TRMT10A	7.32749
PIGG	LYST	7.32406
PIGG	MTTP	7.32135
PIGG	GPR146	7.32052
PIGV	ERCC6	7.32007
PIGO	ESCO1	7.31847
MPPE1	DECR2	7.30665
PIGG	IGHMBP2	7.29662
PGAP3	SEPTIN10	7.29548
PIGN	FUK	7.29458
PIGO	PPP1R9A	7.29418
PIGB	DIS3L	7.29398
PIGG	CAPN10	7.29051
PIGS	STARD4	7.29019
PIGT	SHPRH	7.28485
PIGA	NUP205	7.28278
PIGW	SMC4	7.27345
PIGT	MAN2B2	7.27068
PIGS	PIGV	7.26843
PIGV	PIGS	7.26843
PIGG	IFT140	7.26777
PIGB	ETFDH	7.26761
PIGF	NOP56	7.26681
PIGB	USE1	7.26652
PIGA	PARS2	7.26418
PIGT	KIAA1217	7.2636
PIGN	URB2	7.26274
PIGW	GNL3	7.25943
PIGW	TRIP11	7.25703
PIGV	SHPRH	7.25596
PIGF	EXOSC4	7.25422
MPPE1	SLC35E2	7.25348
PIGS	TOP2A	7.25315
PIGT	NSUN2	7.25285
PGAP2	IMP4	7.24698
PIGT	KIAA1432	7.24504
MPPE1	PWP2	7.24362
PIGS	GLI1	7.23411
PIGQ	AK310228	7.23361
DPM1	STIP1	7.23353
PIGS	PREPL	7.23229
PIGT	RBM19	7.23177
PIGO	TAF1	7.22599
TMEM246	LZTS3	7.22353
DPM1	TTC1	7.22252
PIGW	DNAH12	7.22217
PIGA	SLC33A1	7.22031
PIGV	N4BP2	7.21966
PIGO	MRPL50	7.21933
PIGT	ZNRF3	7.21585
PIGG	PIGN	7.21468
PIGN	PIGG	7.21468
PIGO	COQ6	7.21376
DPM1	POLD1	7.21199
MPPE1	XRCC3	7.21117
PIGZ	LARS2	7.21109
PIGK	CCDC170	7.21028
PIGT	RSAD1	7.2052
PIGS	INSC	7.20481
PIGA	DNAJA3	7.20014
PIGW	ZGPAT	7.19124
PIGM	SMC4	7.19061
PIGN	DHODH	7.18974
PIGO	TNRC18	7.18811
TMEM246	ZC3H7B	7.18778
DPM1	COX10	7.18405
PIGZ	UTP14C	7.18385
PIGN	LRRC47	7.18366
PIGO	SMN2	7.18279
DPM1	MRPL43	7.17914
DPM1	TAF5	7.17893
MPPE1	GFM2	7.17611
PIGB	SCARF1	7.17529
PIGM	TTLL4	7.16791
PIGG	BFSP1	7.16566
GPAA1	IGFALS	7.16161
PIGO	ZNF516	7.15878
PIGO	PDXDC1	7.15071
PIGS	DDX52	7.14968
PIGN	FRA10AC1	7.1442
PIGN	TECPR1	7.14386
MPPE1	C4orf19	7.14238
PIGW	UVSSA	7.13853
PIGN	COX10	7.13756
PIGW	SLC29A3	7.13693
PIGQ	RHOT2	7.13617
PIGM	MTG2	7.13169
PIGT	APC2	7.12893
PIGW	HACL1	7.12605
PIGA	MED1	7.12563
PIGW	FOXM1	7.12498
PIGV	XRCC6	7.12467
DPM1	PTGR1	7.12254
PIGK	HIST1H2AJ	7.11881
PIGB	GPR98	7.11828
PIGG	DAGLB	7.11639
PIGA	EDEM2	7.11574
PIGW	LLGL1	7.11457
PIGB	DHX37	7.11415
DPM3	PIGW	7.11409
PIGW	DPM3	7.11409
PIGB	CCSER1	7.11015
PIGO	ANKS3	7.10923
PIGM	PGD	7.10657
PIGU	INTS2	7.10596
PIGA	NUBP2	7.09884
GPAA1	CDC45	7.09765
PIGG	CEP104	7.09614
PIGG	LARP4B	7.09586
PGAP1	SLC36A3	7.0954
PIGW	SLC38A10	7.09531
PIGG	KMT2C	7.09234
PIGQ	RASSF7	7.0916
PIGU	TMEM145	7.08996
GPAA1	SREBF1	7.08989
PIGQ	CRAMP1L	7.08729
DPM1	CSAD	7.08638
PIGW	IGFALS	7.08518
PIGG	JMJD4	7.08256
PIGT	STX16	7.08023
PIGG	IQCA1	7.07714
MPPE1	RIPK1	7.07417
PIGG	UROC1	7.07317
GPAA1	DLX2	7.07316
PIGV	CCP110	7.0729
PIGG	PRPF6	7.06883
DPM1	ASNS	7.06859
MPPE1	FAM160A1	7.06828
PGAP3	COQ9	7.06377
PIGF	CUEDC1	7.06292
DPM1	DPH5	7.06231
DPM3	PWP2	7.05977
PGAP3	PIGG	7.05805
PIGG	PGAP3	7.05805
PIGG	TSSC1	7.05701
PIGB	TOPBP1	7.05643
PIGV	UBA5	7.0552
PIGW	UGGT2	7.05459
PIGV	SMC2	7.05409
PIGM	RMND1	7.05273
PIGT	IL16	7.04547
PIGG	EFHC2	7.04408
TMEM246	DLGAP4	7.04274
PIGB	MLH3	7.04104
PGAP3	HNRNPH1	7.04094
PIGM	BCORL1	7.03997
PIGG	ASPM	7.03943
MPPE1	AQP12A	7.03571
PIGN	NPEPPS	7.03456
PIGU	GTF2H4	7.02465
PIGU	IST1	7.02342
PIGG	XRCC6	7.02249
PIGT	VPS13D	7.0217
PIGG	RSPRY1	7.01912
PGAP3	SMIM4	7.01518
PIGB	AVL9	7.01512
PIGW	CCDC77	7.01456
PGAP3	C15orf59	7.01173
PIGW	IFT140	7.01173
PGAP3	CHM	7.00628
DPM1	SLC25A25	7.00584
PIGW	PCDH12	7.00417
PIGZ	AGPHD1	7.00368
PIGW	METTL18	7.00031
PIGT	LPIN3	7
PIGA	DLST	6.99908
PIGG	TTYH2	6.99795
PIGW	ERCC6	6.99701
PIGA	EIF3A	6.99611
PIGW	MTIF2	6.99578
PIGB	PARPBP	6.99374
PIGV	ZW10	6.99223
PIGT	SMPD4	6.98906
PIGO	RAB38	6.98741
PIGV	UBE2O	6.98618
PIGW	DIEXF	6.98334
MPPE1	SLC24A6	6.98163
PIGV	MSH6	6.98067
PIGG	DBNL	6.97947
PIGG	BRD7	6.97775
PIGT	COPA	6.97687
PIGT	CDX4	6.97602
PGAP1	MTUS1	6.97298
PIGG	HEATR3	6.97136
PIGM	EFHC2	6.97016
PIGM	DDX55	6.96706
PIGO	LEO1	6.963
PIGN	GEMIN8	6.9623
PIGV	FTSJD1	6.95943
PIGG	SHPRH	6.94518
PIGG	YKT6	6.94375
PIGA	ABCD2	6.94195
GPAA1	WDR31	6.94075
PIGG	GLYCTK	6.9407
MPPE1	IGFALS	6.94024
PGAP3	AP1G1	6.93872
MPPE1	CHDH	6.93842
PIGB	PCNXL4	6.93458
PIGS	SEMA4G	6.93237
PIGU	ILF2	6.93204
PIGB	DARS2	6.93083
PIGU	AREL1	6.92941
PIGW	PDXDC1	6.9254
GPAA1	TSR1	6.92491
MPPE1	SV2C	6.92412
PIGT	NUP43	6.91864
PIGB	SLC25A29	6.91844
DPM3	UROD	6.91518
PIGG	GPER	6.9146
PIGU	PAN2	6.91419
PIGW	FBXL8	6.91408
PIGW	EEFSEC	6.91103
PIGO	EMC1	6.90939
PIGG	MORC2	6.90437
PIGG	SH3TC1	6.90428
PGAP3	ENO1	6.90393
PIGG	DEF8	6.90383
PIGG	RNF123	6.90356
GPAA1	ANKS6	6.90283
TMEM246	PHC3	6.90052
MPPE1	FAM198B	6.89953
PIGW	RNF216	6.89605
PIGG	MALT1	6.89505
PIGG	ATG9A	6.8944
PIGT	ZFAND2B	6.89433
PIGW	AAR2	6.89098
MPPE1	CPN1	6.89038
PGAP1	SLC39A10	6.89024
PIGU	SP4	6.8895
PGAP3	HARS	6.8875
PIGS	FAM91A1	6.88559
PIGT	GLIS3	6.87798
PIGG	UTP14C	6.87366
PIGB	SIRT6	6.87279
PIGM	NCF2	6.86669
PIGK	MRPS16	6.86666
MPPE1	PRKDC	6.86626
PIGG	EHMT1	6.86597
PIGW	MPHOSPH10	6.86393
PIGT	PWP2	6.86327
PIGC	IKZF5	6.86033
PIGW	DHX9	6.85954
PIGN	GTPBP4	6.85951
PIGN	NCAPD2	6.8589
PIGG	ARHGEF10	6.85868
PIGT	MSH6	6.85274
PIGB	CEP135	6.85014
PIGU	AMIGO2	6.84931
PIGW	NOP58	6.84824
PIGB	ZFYVE16	6.84715
PIGQ	XRCC3	6.84528
PIGW	ANAPC2	6.84285
GPAA1	PSMD2	6.84179
GPAA1	RNF157	6.84079
PIGQ	SCRIB	6.8357
TMEM246	ADPRHL2	6.83221
PIGA	AMACR	6.83066
PIGW	NOP56	6.82855
MPPE1	UPB1	6.82794
MPPE1	SLC45A1	6.82719
PIGW	PMS2CL	6.82621
PIGA	ANKLE2	6.82533
PIGB	TLR7	6.8243
PGAP1	PCDH11Y	6.82169
PIGO	TULP4	6.82133
PIGM	STT3B	6.82084
PIGT	KLHDC4	6.8195
PIGW	IDS	6.81858
TMEM246	PVRL3	6.81857
PIGB	ALG6	6.81797
PIGB	INADL	6.81778
PIGW	PRKDC	6.81724
MPPE1	ZBED4	6.81567
PIGT	PARG	6.8101
PIGT	C15orf59	6.80881
PIGW	CRYZ	6.80509
MPPE1	LRP2	6.80381
PIGA	DHODH	6.80332
PIGG	TCEB2	6.80311
PIGW	DCHS2	6.80199
PIGA	POLA1	6.80169
MPPE1	ABCG5	6.80038
TMEM246	ZZEF1	6.80004
PIGT	ACSF3	6.79898
PIGU	VPS28	6.79883
PIGB	GANAB	6.79566
PIGT	WDR83	6.79497
PIGN	LPCAT1	6.79369
PIGW	SPO11	6.78672
PIGG	DEPDC5	6.78613
PIGM	ANO1	6.78461
MPPE1	TFB1M	6.7837
PIGG	SIRT3	6.78301
PIGB	TCP11L2	6.78161
PIGN	KMT2C	6.7812
TMEM246	KLHL11	6.78049
PIGS	LTA4H	6.7803
MPPE1	RBM19	6.77876
PIGM	MCC	6.77874
PIGT	KANK4	6.77453
PIGW	PUS1	6.77345
PIGG	USP36	6.77223
PIGN	MCM2	6.76927
PIGQ	DUS1L	6.76833
PIGT	ECT2	6.76804
PIGG	SACS	6.76701
PIGV	TMEM81	6.76698
PIGZ	ECD	6.76689
TMEM246	NKRF	6.7662
PIGV	RIOK2	6.76527
PGAP3	PPP2R4	6.76387
PGAP1	KIF18A	6.76333
PIGS	OPA1	6.76178
PIGS	ZZEF1	6.76173
DPM1	MTRF1L	6.76112
PIGB	MTBP	6.75948
PIGW	MOGS	6.75806
GPAA1	SIRT6	6.75667
TMEM246	LRRC41	6.75661
MPPE1	MYO16	6.75618
GPAA1	MVK	6.75525
PIGN	PIGO	6.75418
PIGO	PIGN	6.75418
PIGB	NUP160	6.75267
PIGN	AGTR2	6.74902
PIGN	DARS2	6.74895
PIGG	CDC45	6.74802
PIGU	PDCD6IP	6.74703
TMEM246	GGT7	6.74698
GPAA1	FDXR	6.74608
PIGV	RRN3	6.74538
TMEM246	ERI3	6.74099
PIGS	PTPN9	6.73726
MPPE1	LARS	6.73724
PIGA	DDX54	6.73495
PIGX	SRD5A3	6.73372
PIGU	XPNPEP3	6.73334
PIGT	DCT	6.73319
PIGG	SARDH	6.73302
PIGG	KIAA1211	6.73048
MPPE1	PDCD11	6.72985
PIGU	MSH2	6.72715
PIGW	USP40	6.72713
MPPE1	WARS2	6.72153
PIGS	RASL12	6.72121
PIGN	MTG2	6.71997
PIGW	HEXA	6.7188
PIGV	LRRC33	6.71408
PGAP3	CPOX	6.70813
PIGG	C6orf120	6.70765
PGAP1	AASDHPPT	6.70599
PIGV	GLOD5	6.70534
PIGT	UBE2O	6.70291
PIGU	RAPSN	6.70207
PIGW	CENPJ	6.70125
PIGT	PHLDB1	6.69941
MPPE1	GALC	6.69856
PIGS	ALG2	6.69797
PIGZ	FGGY	6.69679
PIGB	ZFYVE20	6.6967
PIGB	CYP8B1	6.69668
TMEM246	KCNJ14	6.69609
PIGT	IGHMBP2	6.69596
PIGA	ZCCHC8	6.69332
PIGG	MARCHF8	6.69275
PIGT	RFK	6.69148
GPAA1	POFUT1	6.69124
PIGW	ST14	6.69064
PIGB	SLC3A1	6.68816
PIGG	GINS4	6.68815
PIGA	SLCO4A1	6.68657
PIGM	STAMBP	6.68588
GPAA1	TMEM208	6.68312
PIGZ	SPCS3	6.68253
DPM3	BRIX1	6.68191
PIGB	NBR1	6.68181
PGAP3	PAF1	6.6807
TMEM246	CACNA1I	6.6784
GPAA1	CHADL	6.6738
PIGT	ACOT13	6.67313
MPPE1	THNSL2	6.67299
PIGT	CACNG5	6.67156
PIGW	CASS4	6.67132
MPPE1	MTUS2	6.67003
PIGM	SLC16A14	6.66974
PIGG	MCAT	6.66861
DPM3	DHX40	6.66804
PIGU	TAF1	6.66678
TMEM246	SYN1	6.66677
PIGW	WDR67	6.66411
PIGC	ING3	6.66049
PIGQ	FAM57A	6.65988
PIGT	WBP2	6.65893
PIGO	TMEM169	6.65612
PIGA	HDLBP	6.65476
GPAA1	EDC4	6.65364
MPPE1	FAN1	6.65267
PIGT	PLK4	6.65217
PIGU	TRIM32	6.65197
PIGK	PDZD8	6.65109
PIGN	SLC25A19	6.64999
PIGB	ATAD2	6.64817
DPM3	SMYD5	6.64785
PIGT	E2F4	6.64764
PIGB	EARS2	6.64642
PIGG	GTPBP3	6.64424
PIGO	ALG1	6.64335
PIGS	PIGU	6.64292
PIGU	PIGS	6.64292
GPAA1	WDR36	6.64059
PIGB	FAM198B	6.63826
PGAP3	CHMP2A	6.63752
PIGG	ADARB1	6.63733
PIGT	TUBGCP2	6.63717
PIGQ	CHTF18	6.63695
PIGN	TTPA	6.63411
PIGB	FANCM	6.63193
GPAA1	DIEXF	6.63119
DPM1	MRPS35	6.63076
PIGQ	PPP6R2	6.63002
PIGQ	NOC2L	6.62884
PIGS	VPS45	6.62558
PIGS	GALNT4	6.6254
PIGQ	WDR24	6.62365
PIGS	PDZD8	6.62264
PIGS	THOC5	6.62084
PIGU	LOH12CR1	6.61569
PIGG	PPP1R13B	6.61311
PIGV	PUS3	6.61285
PIGG	ABCA3	6.61212
PIGU	NPEPPS	6.61199
PIGC	ABCF2	6.61073
MPPE1	GTF3C5	6.6094
GPAA1	ECHDC3	6.60898
PIGT	MCRS1	6.60748
PIGW	ZFYVE20	6.6072
DPM1	PARL	6.60683
PIGW	PUS3	6.60593
PIGV	PYROXD2	6.6014
TMEM246	HUWE1	6.601
PIGW	SGOL1	6.60081
DPM1	GDPGP1	6.59926
DPM1	SLC12A9	6.59754
PIGM	IREB2	6.59559
PIGS	PARS2	6.59432
GPAA1	GLIS2	6.59373
PGAP1	PREPL	6.59357
PIGC	METTL9	6.59343
PIGB	MYSM1	6.59329
GPAA1	PRPF6	6.5928
PIGG	ZBTB46	6.59168
PIGN	UGGT2	6.5912
GPAA1	PPCDC	6.5906
DPM3	QARS	6.58884
PIGM	MITD1	6.58804
PIGB	ARID4A	6.58694
PIGB	TDRD6	6.58186
PIGB	PLAA	6.58117
PIGG	EDEM1	6.58027
PIGT	ZNF622	6.57995
PIGU	RFK	6.57906
PIGM	RPL7	6.57891
PIGS	PCGF1	6.57709
MPPE1	UTP6	6.57683
GPAA1	RAPSN	6.57558
PIGT	MRPS22	6.57479
PIGW	PUS7L	6.57442
PIGV	STOX1	6.57203
PIGT	INTU	6.57167
PIGB	PET112	6.57003
PIGW	LRRCC1	6.56951
PIGU	UBE4A	6.5647
PIGG	SHQ1	6.56412
PGAP1	WDR19	6.56302
DPM1	CHCHD1	6.56265
PIGT	TBL3	6.56234
PIGT	ZGPAT	6.56198
PIGM	FTSJ2	6.5599
PIGB	RPP38	6.55989
PIGT	PARP16	6.55781
PIGW	ACAT2	6.55603
GPAA1	FLCN	6.55319
GPAA1	NEK8	6.55248
PIGU	VPS45	6.55123
PIGA	DICER1	6.55117
PGAP1	RPL7	6.54942
PIGB	SLC26A11	6.54917
MPPE1	PUS1	6.54854
GPAA1	LARS2	6.5479
GPAA1	FAM91A1	6.54781
TMEM246	CASZ1	6.54684
PIGW	LIPT1	6.54601
PIGT	VPS37B	6.54453
PIGN	TAMM41	6.53987
DPM1	YWHAE	6.53639
PGAP1	CEP152	6.53329
PIGB	NARG2	6.53291
PIGZ	DOLK	6.53285
PIGK	PLCG1	6.53191
PIGN	SNAP29	6.53147
PIGW	AP3D1	6.53053
DPM3	WDR12	6.53032
PIGG	ACE2	6.52802
PIGT	AIMP2	6.52775
PIGT	ADAMTS14	6.52746
PIGW	ADNP2	6.52729
PIGQ	SOLH	6.52691
PIGG	IGF2R	6.52416
PIGS	WDR83	6.52396
PIGT	DENND6B	6.52341
MPPE1	ECI2	6.5229
PIGW	GINS2	6.5214
DPM3	UTP15	6.52052
PIGG	SH3RF3	6.51976
PIGT	AIFM1	6.51594
DPM3	HTR2C	6.51561
PIGT	STRN4	6.51394
PIGG	AIMP2	6.51147
MPPE1	ACSF3	6.5101
PIGU	VAC14	6.50981
PGAP3	FOXRED1	6.50826
MPPE1	HIVEP1	6.50761
PIGM	EEF1G	6.50718
PIGM	CCDC149	6.50535
PIGG	NCLN	6.50426
GPAA1	C10orf118	6.50339
MPPE1	CPT1A	6.50325
PIGV	ACSF3	6.50269
PIGG	SF3B1	6.50221
PIGG	PPP1R7	6.50178
PGAP3	ZC3H10	6.50164
PIGG	EP400	6.50125
PIGT	PARS2	6.49902
GPAA1	ACTR10	6.4988
PIGT	ABCD4	6.49383
PIGT	DMRT2	6.49224
PIGC	BCL9	6.49217
PIGW	PMPCA	6.49181
PIGM	ANAPC2	6.48908
MPPE1	RAPGEF2	6.48796
PIGZ	COX10	6.48592
PIGT	PIGV	6.48499
PIGV	PIGT	6.48499
PIGW	AP5Z1	6.48447
PIGU	RBM12	6.48399
PIGW	BRAT1	6.48229
MPPE1	ACSBG2	6.48091
PIGA	PEX13	6.48018
PIGB	USP44	6.47999
PIGS	PIN1	6.47996
PIGW	OXSM	6.47911
PIGN	BAIAP2L1	6.47877
PIGM	ATG2A	6.47782
TMEM246	TRIM3	6.47781
PIGT	TRAP1	6.47653
PIGA	DMRT2	6.47619
PIGB	KLF10	6.47614
PIGT	THAP4	6.47422
PIGO	HUWE1	6.47244
PIGA	SHPRH	6.47201
PIGG	ZBED4	6.47088
GPAA1	DCT	6.47085
PIGN	PRKDC	6.47007
TMEM246	C9orf78	6.46979
PIGS	UBIAD1	6.46893
PIGB	DCHS2	6.46883
GPAA1	SYT12	6.46769
PIGW	GPR18	6.46756
PIGN	TCEANC	6.4667
MPPE1	SURF6	6.46537
MPPE1	GRTP1	6.46399
PIGS	IARS2	6.46336
PIGU	ST8SIA1	6.46158
PIGO	PSMA3	6.46086
PIGV	SMC4	6.4608
PIGZ	FAM83H	6.46016
PIGB	RIF1	6.4579
PIGS	CIRH1A	6.45757
PIGB	LARP7	6.45721
PIGW	PROX2	6.45541
PIGQ	GGA3	6.45509
PIGM	MPHOSPH10	6.45307
PIGC	POU2F1	6.45261
PIGT	DUSP28	6.45259
PIGS	PNO1	6.45237
PIGW	DNAI2	6.45187
PIGU	HUWE1	6.45158
DPM1	PSMB2	6.45048
TMEM246	TRIM32	6.45027
MPPE1	FHDC1	6.45014
PIGB	PDCD11	6.44911
PIGS	ATG12	6.44766
PIGW	TMEM17	6.44345
PGAP1	CHM	6.44118
PGAP3	ABCG5	6.43939
PIGB	UTP23	6.43812
PIGG	NUP155	6.43679
TMEM246	TGIF2	6.43593
DPM1	C1orf123	6.43576
PIGB	FAM187A	6.43519
PIGT	RALGAPA2	6.43417
PIGW	ADAT2	6.43385
PIGS	METTL1	6.43331
PIGU	PRMT5	6.4315
PIGG	CDKAL1	6.4301
PIGB	FERMT1	6.42937
MPPE1	NFS1	6.42915
PIGS	LEFTY2	6.4266
PIGW	MOSPD2	6.42627
PIGN	SQRDL	6.42584
PIGF	UTP15	6.42508
PIGW	TOE1	6.42502
PIGB	HELQ	6.42485
GPAA1	PMPCA	6.42481
PIGM	SNRNP70	6.42421
PIGT	INSC	6.42357
PIGB	HACL1	6.4212
MPPE1	GLB1L2	6.41702
PIGW	MRPL38	6.41662
PIGG	AJAP1	6.41521
PIGB	IKZF3	6.41471
PIGG	SNED1	6.41415
GPAA1	ABHD10	6.41181
PIGB	SUGP1	6.41177
PIGT	NUP188	6.40718
PIGG	TECPR2	6.40594
PIGO	UBR1	6.4055
PIGA	SPDEF	6.40303
GPAA1	KLHDC4	6.4018
PIGA	SUPT3H	6.40096
PIGA	CENPJ	6.40093
PIGV	SPATA20	6.39896
PIGM	KIAA1549	6.39795
PIGW	ORC4	6.39759
PIGO	LPP	6.3973
PIGU	ECT2	6.39724
PIGM	TM9SF4	6.39642
PGAP1	NEMF	6.39628
PIGT	ECHDC3	6.39376
PIGG	ACAD8	6.39251
MPPE1	LPCAT1	6.39109
PIGC	HERC2	6.38952
MPPE1	SERPIND1	6.38909
GPAA1	TMX3	6.3886
PIGM	KMT2C	6.38848
PIGM	RPL18	6.38848
GPAA1	PSPH	6.38796
GPAA1	GTPBP3	6.38641
PGAP1	PCDH11X	6.38602
PIGT	SLC45A1	6.38561
PIGQ	NUBP2	6.38549
PIGZ	IKZF3	6.38546
PIGO	STK16	6.38539
PIGG	AP3B1	6.38364
PIGV	DAP3	6.38314
PIGZ	LRRC33	6.3829
PIGN	DDX24	6.38254
PIGV	SETD2	6.38103
PIGB	GOLGA4	6.38083
PIGW	FANCB	6.38051
PIGU	DMC1	6.37826
PIGG	UHRF1	6.37793
PIGW	TOP3A	6.37681
PIGW	KXD1	6.37657
GPAA1	POU6F2	6.37614
PIGB	AAGAB	6.37464
PIGQ	AP5Z1	6.37174
DPM3	ALG3	6.37154
PIGV	RBP5	6.37117
PIGG	QSOX2	6.37066
PIGS	FAT4	6.37058
PIGS	TRAF1	6.36984
PIGV	ALDH8A1	6.36853
TMEM246	C15orf59	6.3685
PIGK	TSC22D3	6.36841
PGAP3	ILF2	6.36691
PGAP3	TYW1	6.36668
PIGB	VEZT	6.36656
PIGU	BCL6	6.36637
PIGT	TECPR1	6.36616
PIGB	N4BP2	6.36556
PIGV	DDX42	6.36471
PIGO	COASY	6.36331
PIGZ	SPDEF	6.36241
PIGG	POFUT2	6.36225
TMEM246	B3GALNT1	6.36072
PIGN	ACADSB	6.36021
GPAA1	GABBR2	6.35994
PGAP1	FAM214A	6.35963
PIGM	KIAA1211	6.35931
TMEM246	ZFP36	6.35327
PIGG	RGS12	6.35253
PIGW	MSH6	6.35131
PIGN	FDXR	6.35115
PIGT	ABCB8	6.34963
PIGB	CTH	6.34581
PIGZ	SETD6	6.34572
PIGS	PPP2R3A	6.34452
PIGV	KBTBD6	6.34114
PIGO	SERPIND1	6.34021
PIGB	LCTL	6.33976
TMEM246	CDKN1B	6.33959
PIGN	NAPEPLD	6.33955
PGAP2	GXYLT2	6.33854
GPAA1	NMRK1	6.33822
PIGW	DCAKD	6.33761
PIGG	TAMM41	6.33676
TMEM246	MON1B	6.33568
PIGT	TRIP4	6.33441
TMEM246	NPEPPS	6.33012
PIGM	ZFYVE20	6.32868
PIGH	C4orf29	6.32845
PIGN	GPN3	6.32826
PIGT	INO80	6.32787
PIGS	DHX40	6.32764
PIGW	DYNC2LI1	6.32721
PIGW	ASCC1	6.32624
PIGN	DCTN5	6.32596
PIGK	CEP135	6.32469
PIGU	VPS39	6.32333
PIGU	C4orf27	6.32331
TMEM246	TIPARP	6.32331
GPAA1	RSPRY1	6.32298
PIGS	ILF2	6.32263
PIGA	BRAP	6.32154
PIGW	ACSF3	6.32123
PIGO	TCF25	6.32111
PGAP1	DCDC1	6.32073
DPM1	PMPCA	6.32062
PIGG	PET112	6.32008
PIGC	PRPF39	6.31943
PIGG	ADD1	6.31733
PIGW	DDX52	6.31709
PIGU	DDX46	6.31578
PIGU	WDTC1	6.31562
PIGT	MYO15A	6.31553
PIGU	POLR3E	6.31461
PIGO	IPO7	6.31347
PIGS	SPATA5	6.3124
PIGK	WDR67	6.31091
PIGT	NUP93	6.31034
PIGG	TRPV6	6.30998
PIGO	ZFYVE9	6.30511
PIGS	CWF19L1	6.30509
PIGB	C5orf22	6.30364
TMEM246	ASPDH	6.30323
PIGS	DTX2	6.30144
PIGG	CTDP1	6.29938
PIGG	AP3D1	6.29934
PIGG	TGFBRAP1	6.2991
DPM1	HIGD2A	6.29884
PIGV	LIAS	6.29554
PIGW	CCBL2	6.29498
PIGM	RPL6	6.29476
PIGW	RFC1	6.29404
PIGG	PHF10	6.29195
DPM3	UBIAD1	6.29096
PIGN	TBCA	6.29083
PIGW	XKR9	6.28938
PIGW	WDR89	6.28912
PIGB	AGMO	6.28888
PIGB	ADAT2	6.28878
PIGO	RIOK1	6.28765
PIGG	STK11	6.28648
PIGC	FAT4	6.28639
PIGN	TLR3	6.28354
PIGB	ELP4	6.28317
PIGS	FAM167B	6.28263
GPAA1	KIAA1239	6.28255
PIGV	DCAKD	6.28221
DPM3	ASL	6.2817
PIGS	WDR36	6.28156
DPM1	LYSMD4	6.28071
PIGS	SIGMAR1	6.28041
PIGW	SURF1	6.2803
PIGB	DDX24	6.28004
PIGG	AAR2	6.27972
PIGW	NGLY1	6.27843
PIGN	PARS2	6.27774
PIGG	ANK1	6.27643
PIGN	AASDH	6.27448
PIGS	GBA2	6.27306
PIGS	LRFN1	6.27181
MPPE1	SLC10A1	6.27112
GPAA1	IMP4	6.27086
TMEM246	PHF12	6.26932
PIGG	TSPO	6.26739
PIGK	TEKT2	6.26702
PIGK	PSMB5	6.26694
PIGS	UBA1	6.26636
PIGS	HUWE1	6.26468
PIGW	MPG	6.26454
MPPE1	ASNSD1	6.26402
PIGT	CCNT1	6.26325
DPM3	ISYNA1	6.26202
PIGN	POLA1	6.26154
PIGG	ZNF516	6.26093
TMEM246	DUSP4	6.25747
DPM3	NPAS4	6.25728
PIGU	AKTIP	6.25691
PIGZ	SENP5	6.25613
TMEM246	GABBR2	6.25433
MPPE1	MAOB	6.25323
PIGA	ALG2	6.25316
TMEM246	MEGF8	6.25258
PIGB	TDRD7	6.25073
GPAA1	XRCC3	6.25024
PIGG	GNAL	6.2495
DPM1	ENO3	6.24888
PIGV	PEX1	6.24856
PIGW	CRNKL1	6.24773
PIGT	FOXO4	6.24768
PIGW	CELSR3	6.24692
DPM1	ABCF2	6.24527
PIGG	SORL1	6.24514
PIGS	IKBKAP	6.24503
GPAA1	COQ9	6.24435
PIGT	PPP1R37	6.24423
PIGG	HRH1	6.24411
PGAP3	UBE2S	6.24339
GPAA1	HNF4A	6.24239
PIGS	WDR6	6.24188
PIGW	C6orf211	6.24168
PIGG	ATG4B	6.24167
MPPE1	ACOT8	6.24158
MPPE1	LAMTOR2	6.24141
PIGW	CYP7A1	6.24099
PIGW	DDX27	6.23976
PIGQ	HMHA1	6.23878
PIGV	MRI1	6.23865
PIGT	ST6GALNAC5	6.23852
GPAA1	COX10	6.23761
MPPE1	YARS	6.23738
PIGM	SPATA5	6.23721
GPAA1	EEF1D	6.23702
PIGS	IMP4	6.237
PIGB	WDR53	6.23568
PIGW	DUS4L	6.23545
PIGO	TAGAP	6.23508
PIGT	ATG2B	6.23355
PIGG	GFM2	6.23333
MPPE1	LAMA1	6.23198
MPPE1	PRMT7	6.23074
PIGG	TOP1MT	6.23034
PIGG	HLCS	6.22955
DPM3	PSENEN	6.2294
PIGU	CCDC132	6.22866
DPM1	GLB1	6.22651
PGAP1	METTL23	6.22524
DPM3	TBC1D25	6.22452
PIGB	GEN1	6.22354
PIGV	TWISTNB	6.22348
PIGB	ALS2	6.22257
PIGN	ANKRD16	6.22248
PIGV	NXF1	6.22197
PIGS	BOLA1	6.21957
PIGB	STOX1	6.21956
PIGW	LRRC18	6.21864
PIGB	NCAPG	6.21798
PIGK	SLC30A9	6.2175
PIGG	PRRC2B	6.21587
PIGT	YTHDF2	6.21574
PIGW	BEST2	6.21308
PIGV	DGAT2L6	6.21111
GPAA1	SRPRB	6.21076
PIGG	PIGT	6.21004
PIGT	PIGG	6.21004
PIGF	UBIAD1	6.20965
PIGB	PIGN	6.20932
PIGN	PIGB	6.20932
PIGW	VWA5B1	6.20895
PIGS	DCAF11	6.20779
PIGN	NADSYN1	6.20779
PIGB	RNF111	6.20566
PIGM	SMIM8	6.20529
PGAP1	DLX2	6.20499
PIGN	NCAPD3	6.20352
PIGZ	KIAA1549L	6.20351
PIGS	PCDH19	6.20343
PIGO	SSB	6.20257
PIGU	STAU2	6.20205
PGAP3	CPSF1	6.20195
PIGA	VPS11	6.20175
PIGM	TBL3	6.20139
PIGN	ZGPAT	6.20106
PIGS	PANX3	6.2005
GPAA1	RFC2	6.19989
PIGG	UBR3	6.19988
PIGT	ATG4B	6.19979
PIGG	PGBD5	6.19904
PIGO	INTS4	6.19825
PIGT	SMC2	6.19778
PIGW	SLC17A9	6.19741
TMEM246	POP7	6.19678
PIGW	DIS3	6.19545
PIGU	PCNA	6.19486
PIGA	KIAA2026	6.19185
DPM1	UNG	6.1918
PIGN	PLG	6.19123
PIGO	GINS4	6.19074
PIGN	UVSSA	6.19031
PIGA	MKRN1	6.18963
PIGM	TMEM104	6.18943
PIGA	SSB	6.1892
GPAA1	KIAA1161	6.18866
PIGK	PRCP	6.18801
PIGZ	ASPA	6.18684
DPM1	SLC30A8	6.1868
PIGF	RAI1	6.1859
PIGV	DOM3Z	6.18501
PIGM	FOXM1	6.1839
GPAA1	EXOSC7	6.18381
PIGU	TRAPPC4	6.18308
PIGG	WDR85	6.18304
PIGS	PDCD6	6.18259
TMEM246	TSKU	6.18202
DPM3	SLC25A19	6.18069
PIGN	GLB1	6.17628
PIGG	PKDREJ	6.17562
PIGN	SMCR7	6.17343
PIGQ	SGSM3	6.17233
PIGW	GLTPD1	6.17224
TMEM246	EMC10	6.17186
PIGG	MAD1L1	6.17148
MPPE1	CYP4F8	6.17072
PIGN	AHCTF1	6.1706
GPAA1	PRMT7	6.16718
PIGS	CNTRL	6.16521
MPPE1	PPEF2	6.1641
PIGW	FAN1	6.16346
PIGG	DACT2	6.16309
PIGN	MPHOSPH10	6.16096
PIGT	IPO5	6.15909
PIGN	ALG2	6.15834
PIGO	PDCD11	6.15471
PIGT	AAR2	6.15437
PIGW	ANKLE2	6.15347
PIGC	CLPTM1L	6.1524
PIGB	UNC13C	6.15239
MPPE1	NOM1	6.1521
MPPE1	UROC1	6.15206
PIGG	TNS3	6.152
GPAA1	APEX1	6.15187
PIGZ	ANKRD54	6.15094
PIGV	FASTKD5	6.15091
GPAA1	RNF170	6.14914
PGAP1	TSR2	6.14822
PIGB	TMUB2	6.14797
PIGN	KAT2B	6.14742
PIGS	RABGGTA	6.14716
PIGG	ZFAND1	6.14682
PIGM	PRSS12	6.14468
PIGW	IFT81	6.14318
PIGB	WDR89	6.14063
PIGW	TIMELESS	6.14052
PIGG	PIGW	6.13788
PIGW	PIGG	6.13788
PIGW	SLC3A1	6.13698
PIGW	SPG20	6.13669
MPPE1	MTNR1A	6.13626
PIGS	FBXL15	6.13605
PIGB	LEO1	6.13605
PIGW	PWP2	6.1352
PIGB	LRIF1	6.13378
PIGG	PPCS	6.13331
PGAP3	CAMKV	6.1319
PIGV	CYP1A1	6.1318
PIGS	KIAA1239	6.1317
MPPE1	ZBTB42	6.13133
PIGX	PEX11B	6.13114
PIGW	TAMM41	6.13107
PIGS	GLYCTK	6.13098
PIGT	QSOX2	6.13089
GPAA1	MRP63	6.13037
PIGG	PALLD	6.13007
PIGG	GRPEL1	6.1299
GPAA1	CSMD2	6.12916
TMEM246	SLC16A2	6.12845
PIGV	POFUT2	6.12801
TMEM246	GPN2	6.12658
PIGG	UVSSA	6.12621
MPPE1	ZGPAT	6.12594
PGAP3	FKRP	6.12572
PIGN	DIS3	6.12391
PGAP3	LARS2	6.12287
PGAP1	WDR53	6.12284
PIGA	TFG	6.12255
PIGW	TCTE1	6.12223
PIGG	EARS2	6.12047
PGAP3	ATP7A	6.11846
PIGG	RIPK2	6.11728
GPAA1	LMF2	6.11717
PIGG	CPSF3L	6.11602
GPAA1	CDH23	6.11528
PIGT	DSTYK	6.11519
PIGW	POP1	6.1149
PIGM	DPAGT1	6.11437
MPPE1	MRPL36	6.11319
PIGO	UBR4	6.11289
PIGN	RHPN2	6.11163
PIGG	DTYMK	6.11045
PIGB	URB2	6.11038
TMEM246	NXN	6.11003
PIGM	GALT	6.10851
PIGU	PAK6	6.10772
PIGG	DDX24	6.10607
PIGW	WDR3	6.10583
GPAA1	GLE1	6.10469
PIGO	MCM3AP	6.10365
PIGG	PPP2R4	6.10355
PIGS	GCHFR	6.10349
PIGA	FASTKD3	6.10052
PGAP3	MCM7	6.0998
PIGW	ACTRT1	6.09884
PIGM	TRIP12	6.09862
PIGK	NDC80	6.09859
PIGM	PIGZ	6.09839
PIGZ	PIGM	6.09839
PIGG	PLAT	6.09636
PIGM	BAG3	6.09557
PIGT	NOMO3	6.09513
PIGT	MYO1G	6.09449
PGAP1	HYOU1	6.09361
GPAA1	CSTF1	6.09335
PIGG	KBTBD12	6.09266
PIGS	SLC35E4	6.09253
PIGN	PPP6R2	6.09207
PGAP1	OSGEPL1	6.09119
DPM1	UQCRC2	6.09037
PIGV	MAP3K19	6.09002
PIGV	ERCC4	6.08998
PIGK	RABGGTB	6.08969
PIGX	UTP20	6.0892
MPPE1	C6orf120	6.08746
PIGC	TRNAU1AP	6.08639
PIGK	ASPM	6.08638
PGAP1	ATP7A	6.08591
PIGZ	SIRT4	6.08512
PIGW	C10orf90	6.08392
PIGB	TRMT10C	6.08385
PIGV	LSS	6.08353
PIGT	RAG2	6.08149
MPPE1	WDR83	6.08149
PIGG	MAN2C1	6.07982
PIGO	PLTP	6.07965
PIGS	HNF4A	6.07911
PIGN	DDX59	6.07654
PIGG	TMEM194B	6.07638
PGAP3	MIP	6.07493
PIGG	URB2	6.07482
TMEM246	DCHS1	6.07474
PIGT	LRRC3C	6.07454
PIGW	SLC52A3	6.07373
PIGO	SGK223	6.07291
DPM1	GLTP	6.07289
TMEM246	MARCKSL1	6.0724
PIGV	MMP28	6.07217
PIGT	COX10	6.07144
PIGZ	TRMT13	6.07051
PIGV	NOL6	6.07023
PIGG	LIG4	6.06933
PIGW	ZPBP2	6.06863
PIGT	MAN1B1	6.06822
PIGW	ASXL1	6.06775
PIGT	LDHD	6.06746
PIGK	NUDT6	6.06699
PIGW	LOC100129924	6.06682
PIGN	MRPL38	6.06651
PIGF	GCM1	6.06563
PIGW	WDR53	6.0645
TMEM246	CEP85	6.06428
PIGM	QPCT	6.06379
PIGG	UNC93A	6.06325
PIGS	KIAA1045	6.0632
PIGW	TMEM62	6.06275
PIGT	NOMO2	6.06088
PIGZ	ENPP5	6.05938
PIGB	BUB1B	6.05712
PIGT	GALK1	6.05453
MPPE1	XPC	6.05413
PIGZ	ANKS4B	6.0536
TMEM246	AMIGO2	6.05301
PIGW	RBM28	6.05298
PIGV	FTSJ2	6.05263
PIGN	MALT1	6.05245
PIGM	INTS12	6.05195
PIGX	BOLA1	6.05188
PIGW	CPAMD8	6.05184
PIGA	TRIP12	6.05095
GPAA1	TBC1D16	6.05086
MPPE1	SLC9B2	6.04975
PIGV	LEFTY2	6.04868
PIGG	COASY	6.04791
PGAP2	MRP63	6.04754
GPAA1	PLK3	6.04498
TMEM246	EPB41L1	6.0444
MPPE1	RPL6	6.04367
GPAA1	PMS2	6.04365
PIGM	DYNC2LI1	6.04352
PIGW	TRMT6	6.04248
PIGG	TRMT5	6.04227
GPAA1	POLR3D	6.04225
GPAA1	NOL6	6.0406
PIGW	KDM4C	6.03984
PGAP3	MED24	6.0393
PIGW	FAM161A	6.03705
PIGW	LSS	6.03671
PIGG	SOGA2	6.0366
PIGT	SORL1	6.03644
PGAP1	ANKRD32	6.03636
PIGW	ALKBH4	6.03522
PGAP1	BRCC3	6.03441
PIGU	SMG8	6.03407
TMEM246	VEGFB	6.03403
PIGW	NAGPA	6.03385
PIGW	ATG7	6.03345
PIGG	DPP4	6.03323
GPAA1	AMIGO2	6.03307
PIGK	NKX6-2	6.03248
PIGG	PRCP	6.03238
PIGV	SYT12	6.03119
PIGG	TSHZ1	6.03016
PIGU	DERL1	6.02998
PGAP1	ASNS	6.02976
PIGW	DNAJC28	6.02946
PIGB	MGA	6.02772
PIGT	COMMD4	6.02719
TMEM246	ASB4	6.0266
PIGT	SFT2D3	6.02543
PIGO	FAM115A	6.02539
PIGA	OXSM	6.02503
DPM1	EFTUD1	6.02378
PIGS	WDR13	6.0209
PIGG	LGSN	6.02064
PIGA	MFSD8	6.01933
PIGG	KIF26A	6.01929
PIGA	SART1	6.01894
PIGN	SARDH	6.01769
PIGA	NUP62	6.01754
PIGW	CYP8B1	6.01748
PIGS	TBC1D3P1-DHX40P1	6.01733
PIGN	COQ5	6.01689
PIGB	CMBL	6.0159
DPM1	CISD1	6.01541
PIGK	PIGT	6.01523
PIGT	PIGK	6.01523
DPM1	TUBB4B	6.01291
PIGW	MYOM1	6.01218
PIGB	WARS2	6.01042
PIGB	MPZL2	6.00977
PIGU	LRRC8D	6.00829
PIGT	IFT140	6.00757
PIGB	ROS1	6.00648
PGAP1	CHPT1	6.00508
TMEM246	HIAT1	6.00489
PIGT	ALG3	6.00346
DPM1	GEMIN5	6.0032
PIGS	WDR81	6.00157
PGAP3	LYSMD4	6.00157
PIGT	TNFAIP3	6.00145
PGAP1	FGGY	5.9998
PIGS	SPOCK1	5.99935
PIGS	TBC1D25	5.9991
PGAP3	DCT	5.99862
GPAA1	FBXO10	5.99821
PIGO	DEPDC5	5.99702
PIGN	NCAPG2	5.99666
PIGQ	AGRN	5.99631
PIGG	TMEM184A	5.99627
PIGZ	GOLGA5	5.99603
PIGL	RPTOR	5.99519
DPM1	ENKUR	5.99429
PIGV	FAM58A	5.99383
PIGG	SLC46A1	5.99333
GPAA1	ZDHHC23	5.99332
PIGB	VCAN	5.99326
PIGG	SURF1	5.992
PIGS	MSH6	5.99186
PIGT	RPUSD2	5.99135
PIGT	SLC25A26	5.98799
PIGG	ALG1	5.98678
PIGW	ARHGAP39	5.98651
TMEM246	RCOR2	5.9864
DPM1	PSMB7	5.98556
PIGW	PTX3	5.98331
PIGW	KLHDC4	5.98229
PIGW	TGS1	5.98205
GPAA1	NEURL1B	5.98183
PIGC	SMOC2	5.98163
PIGV	POLQ	5.98124
PIGM	RCE1	5.98098
PIGS	ABHD14B	5.98024
GPAA1	SLC7A4	5.97968
PGAP3	GEMIN2	5.97832
PIGQ	C16orf59	5.97788
MPPE1	TERT	5.97657
PIGA	PIK3C2A	5.97642
PIGG	ZFPL1	5.97611
PIGQ	NELFCD	5.97486
PIGZ	MAN1B1	5.97345
PIGO	XRCC3	5.97319
PGAP3	SLC25A19	5.97276
PIGS	GCN1L1	5.97271
PIGW	NEIL2	5.97256
GPAA1	UNC93B1	5.97225
PIGV	DCTN2	5.97219
PIGA	MRPL46	5.97097
PIGO	MTUS2	5.97048
PIGU	DCTN6	5.9692
PIGV	GON4L	5.96794
PIGW	ZDHHC4	5.96737
PIGN	ECHDC1	5.96723
PIGT	CDH23	5.96512
PIGM	MFSD11	5.96392
MPPE1	IAH1	5.96264
PIGW	RAD54B	5.96195
PIGK	EFCAB1	5.96188
GPAA1	TTC5	5.96149
PIGZ	PMS2CL	5.96113
PIGT	SMCR7L	5.9611
PIGQ	MMP17	5.96099
PIGA	PIGW	5.96047
PIGW	PIGA	5.96047
PIGT	FKRP	5.96037
PIGS	ERCC4	5.95936
MPPE1	HIRA	5.95919
PGAP3	MITD1	5.95842
PIGW	CPA5	5.95775
GPAA1	MLH1	5.95724
PIGM	CROT	5.95713
PIGS	UTP15	5.95688
PIGS	DARS2	5.95655
PIGB	TLR3	5.95554
PIGT	XRCC3	5.95545
PIGB	CENPF	5.95523
PIGO	NUP62	5.9549
PIGT	UNC93B1	5.95466
MPPE1	MRPS22	5.95427
PIGW	GEMIN4	5.95403
PIGG	LDB3	5.95367
PIGY	SLC34A1	5.95329
PIGW	MTRR	5.95244
PIGU	TBL3	5.95152
PIGB	RACGAP1	5.95137
PIGG	RABGGTA	5.95133
PIGC	CCDC92	5.95131
PIGC	TADA1	5.9513
PIGG	CNPY1	5.95083
PIGT	CXorf21	5.95052
PIGW	MRPS2	5.95034
PIGP	NTMT1	5.94994
PIGO	INHA	5.94922
PIGK	HARS	5.94865
PIGF	SQLE	5.9479
PIGT	FAM69B	5.94618
PIGO	PREPL	5.94612
PIGW	NKX3-1	5.94607
PIGB	RMI1	5.94553
MPPE1	SLC35E2B	5.94543
PIGT	EGR1	5.94525
PIGT	SLC35A4	5.94486
MPPE1	MRPL15	5.94376
PGAP3	LRRC10B	5.94329
TMEM246	MSL1	5.94306
PIGA	KIAA1432	5.94304
MPPE1	PEBP1	5.94287
PIGN	N6AMT2	5.94226
PIGV	SETDB1	5.94097
PIGS	RPS6KB2	5.94021
PIGS	MRPL24	5.93994
PIGG	GCN1L1	5.93953
PIGG	NUP62	5.93947
PIGB	FAM134C	5.9361
PIGW	SLX4IP	5.9353
TMEM246	DAGLA	5.93485
PIGT	PSMB4	5.93277
PIGG	UBXN6	5.93265
PIGS	RNFT2	5.93262
PGAP1	FAT1	5.93141
PIGN	NDUFS5	5.92995
DPM1	PFDN2	5.92885
PIGO	RAB20	5.927
PGAP3	ABHD11	5.92665
PIGB	CXCR6	5.9264
PIGW	MNS1	5.92591
TMEM246	NCOA6	5.92474
PIGT	ANKS6	5.92369
PIGT	DDOST	5.92368
PGAP3	AP5M1	5.92332
PIGU	DOLK	5.92303
PIGS	MAGT1	5.92274
PIGU	KIAA2022	5.92146
PIGO	ACOT13	5.92094
PIGT	SERPIND1	5.92066
MPPE1	UBOX5	5.92056
TMEM246	MON1A	5.92046
PIGG	MGST1	5.9204
PIGA	EEFSEC	5.92031
PIGZ	ABHD11	5.92012
PGAP3	PMVK	5.91972
PIGV	DTWD1	5.91943
PIGO	LARP4B	5.91859
TMEM246	TMEM208	5.91712
PIGO	AFF2	5.91662
PIGO	IL16	5.91655
PIGG	SLC45A1	5.91536
PIGS	NUDT2	5.91438
PIGW	TTI1	5.91355
PGAP3	HUWE1	5.91326
PIGW	CPPED1	5.91197
MPPE1	ALG2	5.91171
PIGS	NKRF	5.91161
PIGN	SHPRH	5.91153
PIGS	PSMB4	5.91096
PIGW	NUDT13	5.91072
MPPE1	XKR8	5.91018
PIGN	ATP13A1	5.90998
PIGW	ZC3H3	5.90876
TMEM246	WDR13	5.90583
PIGG	TRMT2A	5.90539
PIGB	DDHD2	5.90538
PIGZ	POMT2	5.90512
PIGV	TOR2A	5.90471
PIGN	COG6	5.90375
PIGM	SPCS3	5.90304
PIGT	OPLAH	5.90173
DPM1	PSMB4	5.9013
PIGC	PIK3R4	5.90055
PIGS	DCAKD	5.90041
PIGG	HSF1	5.90007
PIGU	SHPRH	5.89846
PIGW	ARMC6	5.89829
GPAA1	PANX3	5.89731
DPM3	FKRP	5.89711
PIGS	FAM160A2	5.89678
PIGN	SCPEP1	5.89669
PIGN	ERCC6	5.89616
PIGT	AFF2	5.89391
PIGS	SAMD5	5.8936
PIGT	IGFALS	5.89099
PIGT	TNR	5.89097
PIGS	NTRK2	5.89077
PIGV	DHODH	5.88867
PIGS	RFK	5.88811
PIGB	LARS2	5.88653
PIGS	C4orf33	5.8861
PGAP3	CCDC92	5.8861
PIGT	ZZEF1	5.8849
PIGC	ZEB2	5.88476
PIGA	DDX27	5.88343
DPM1	POGLUT1	5.88293
PGAP1	RFTN2	5.88229
PIGM	LIMCH1	5.88141
PIGO	BAP1	5.88127
PIGG	AK055601	5.88115
PIGC	PARVB	5.88078
PIGS	LRRC33	5.88049
MPPE1	DDX18	5.88027
PIGU	DERL2	5.87985
PIGB	DHX57	5.87959
GPAA1	LPCAT3	5.87816
PIGV	GLYCTK	5.87812
PIGA	MFF	5.878
PIGO	CDCA4	5.87765
PIGW	LMAN2	5.87752
PIGT	DEAF1	5.87735
PIGN	DHCR7	5.8771
TMEM246	CAPN6	5.87693
PIGC	WASF2	5.87599
PIGZ	DPH2	5.8758
PIGZ	SPATA20	5.87529
PIGN	HSD17B4	5.87462
PIGS	ADSL	5.87423
PIGV	LHX4	5.87344
GPAA1	DHX33	5.87215
PIGQ	TBC1D16	5.87127
PIGW	SEPTIN4	5.87081
PIGV	CD180	5.87026
PIGB	TCP11L1	5.86919
PIGK	EOMES	5.86716
PIGG	LRRK1	5.86582
PIGB	CREM	5.86547
PGAP3	TTLL7	5.86475
PIGA	MARS2	5.86415
PIGQ	UBE2J2	5.86384
PIGW	MTHFSD	5.86374
PIGO	LTN1	5.86336
PIGU	CNPY2	5.86332
PIGU	MED7	5.86305
PIGT	BCS1L	5.86087
PIGW	ADAM10	5.86079
PIGQ	ZGPAT	5.86073
PIGG	C10orf137	5.86062
TMEM246	PLK3	5.85958
PGAP1	DCP1A	5.85929
PIGO	PRRC2B	5.85893
PIGV	UBE2J2	5.8576
DPM1	PTX3	5.85676
PIGT	SEMA5A	5.85654
DPM1	FARSA	5.85599
PIGC	KRIT1	5.85568
PIGG	TRAPPC10	5.85556
PIGG	PAPOLB	5.85539
PIGZ	GTPBP3	5.85528
PIGM	SEPTIN7	5.85518
PIGG	TLR7	5.85492
PGAP1	XKR9	5.85442
PIGA	BAZ1A	5.85361
PIGS	FDXR	5.85359
DPM1	WARS	5.85331
GPAA1	TAMM41	5.85321
PIGK	TOR3A	5.85297
PIGT	MUL1	5.85281
DPM1	MTMR9	5.85235
PIGN	KIF14	5.85206
GPAA1	SESN2	5.85099
PIGB	HESX1	5.84971
PIGB	PLK4	5.84911
GPAA1	CCDC93	5.84829
PIGB	FLJ27352	5.84823
PIGA	DUS3L	5.84796
PIGO	GSTO1	5.84786
PIGS	SLC18A3	5.84695
PIGA	ERMP1	5.8465
MPPE1	NFATC1	5.8459
PIGS	SGK223	5.84529
PIGT	MMP28	5.84371
PIGG	COG7	5.84361
PIGY	CNN1	5.84316
PIGK	SMIM8	5.84128
PGAP1	FAH	5.84034
PGAP1	LRPPRC	5.83935
PIGS	ADAMTS18	5.83773
MPPE1	PGAP3	5.83722
PGAP3	MPPE1	5.83722
PIGW	DDX31	5.83719
PIGW	EXOSC2	5.83691
PIGG	NDOR1	5.83658
PIGG	DHCR7	5.83633
PIGO	SERPINI1	5.83619
PIGG	FRMPD4	5.83451
PIGB	GDF9	5.83431
PIGZ	MMRN1	5.8342
PIGB	CHM	5.83399
PIGO	POLQ	5.83393
PIGN	SCP2	5.83305
PIGG	OLFM1	5.83242
GPAA1	TBL3	5.83235
PIGS	TRMT10C	5.8315
PIGW	DNAH10	5.83111
DPM1	HSPA13	5.83085
PIGB	RFC1	5.83084
PIGF	CDC45	5.83049
DPM3	MFSD10	5.83047
PIGT	MUSK	5.82906
DPM3	ARMC6	5.82905
MPPE1	PDIA4	5.829
PIGA	OAT	5.82862
PIGT	HIC2	5.82801
PIGW	IARS2	5.82793
PIGV	DGCR14	5.82788
PIGT	PDCD11	5.82691
PIGS	UTP20	5.82583
PIGA	PTCD3	5.82472
PIGV	FDXACB1	5.82466
PIGO	TEX30	5.82336
MPPE1	MOS	5.82298
PIGN	NEDD9	5.82237
PIGO	UBR3	5.82202
PIGT	SMCR7	5.82188
PGAP3	LOC285074	5.82178
PIGB	NKTR	5.82164
TMEM246	ALDH4A1	5.82121
MPPE1	RHAG	5.82104
PIGW	DIDO1	5.82073
PGAP1	SCN7A	5.82066
MPPE1	SLC40A1	5.82048
PIGT	UHRF1BP1	5.82023
PIGW	MTPAP	5.81959
PIGW	ILVBL	5.81946
PIGN	ACAT1	5.81935
MPPE1	MCF2L	5.81933
PIGU	SENP5	5.81916
PIGN	LIAS	5.81854
PGAP3	RRNAD1	5.81795
PIGW	POLQ	5.81776
PIGB	AFF1	5.81671
PIGG	SPATA5	5.81623
PGAP3	PITHD1	5.81526
PIGW	TSC22D2	5.81449
PIGW	NOL6	5.81438
PIGG	MTA1	5.81428
GPAA1	FLII	5.81428
PGAP3	CCBL2	5.81422
PIGB	IFT81	5.81365
MPPE1	NUP107	5.81332
PIGO	SOGA1	5.81219
PIGP	GUF1	5.81158
PIGV	XKR8	5.81029
PIGG	LSS	5.80992
PIGQ	POLA1	5.8084
PIGU	BTBD9	5.80807
PIGW	THUMPD3	5.80662
PIGU	ATP5D	5.8062
PIGA	MRPL13	5.80511
PIGS	INPP5F	5.80505
PIGT	FUK	5.80462
PIGB	QTRTD1	5.80419
PIGS	KIAA0020	5.80366
PIGV	BAP1	5.80258
PIGG	PCK1	5.80244
PIGG	ABHD10	5.80184
PIGF	WDR43	5.80155
PIGB	N4BP1	5.80105
PIGN	KBTBD12	5.80098
PIGZ	DNAJC28	5.80018
DPM1	ASS1	5.79933
DPM3	COPE	5.79835
PIGC	DCC	5.7981
PIGS	ENKUR	5.79788
PIGG	TJP1	5.79718
PIGW	NOP14	5.79694
PIGS	B3GNT1	5.79679
DPM2	RBKS	5.79581
PIGZ	SNRNP200	5.79559
PGAP1	GEMIN5	5.79542
GPAA1	DSTYK	5.7947
DPM1	UBE2H	5.79332
PIGA	ATG7	5.79316
TMEM246	IPO13	5.79315
PIGB	SCG3	5.79267
PIGS	PLK3	5.79262
DPM3	WDR89	5.79172
PGAP3	GSTCD	5.79157
PIGN	SYF2	5.79075
DPM3	FDXR	5.79063
PIGO	NISCH	5.79057
PIGZ	UGGT1	5.79021
PIGM	PIGX	5.7902
PIGX	PIGM	5.7902
PIGU	PSMD13	5.79019
GPAA1	KIAA0195	5.78868
PIGO	SMCR7L	5.78836
PIGO	TRMT2A	5.78824
PIGO	TBC1D5	5.78798
PIGG	TTPA	5.78775
PIGN	TGS1	5.78751
GPAA1	ALG12	5.78719
PIGQ	C16orf11	5.78507
PIGB	FGD6	5.7848
TMEM246	RLF	5.7846
PIGA	ALDH2	5.78406
MPPE1	POMT1	5.78398
PIGO	ADCK2	5.7833
PIGB	DNAJB8	5.78296
PGAP3	SSR4	5.78251
PIGW	TBC1D4	5.78157
GPAA1	GLIS3	5.78125
PIGT	TRMT1	5.78095
PIGC	PCNX	5.77887
PIGQ	NLRC3	5.77863
PIGW	PABPC1L	5.77856
PIGU	SH3KBP1	5.77822
PIGQ	AK055272	5.77758
PIGG	TARBP1	5.77743
GPAA1	ATIC	5.77663
MPPE1	TRAPPC10	5.77662
PIGW	WDR90	5.77624
PGAP2	PDHB	5.7762
PIGW	ZNF280C	5.77593
PIGW	VWA2	5.77535
PIGT	SSH1	5.7744
PIGW	ACSF2	5.77432
MPPE1	CPB1	5.77387
PIGG	MCRS1	5.7738
PIGZ	MFSD6	5.77379
PIGS	TMEM53	5.77378
PIGG	SARS	5.77369
MPPE1	SSH1	5.77331
PGAP3	ZNF593	5.77315
PIGS	C10orf2	5.77313
PIGW	LIG4	5.77311
PIGN	TNFRSF21	5.77305
TMEM246	GPD2	5.77281
PIGW	OMD	5.77267
PIGG	LRRC14B	5.77201
PIGG	UGGT2	5.772
PIGT	GCC2	5.7718
PIGO	ALKBH4	5.77158
PIGW	PIWIL1	5.77062
PIGN	ORAOV1	5.77017
PIGG	THOC5	5.76987
PIGA	GTPBP3	5.76974
PIGS	UNC93B1	5.76899
PIGC	NOMO2	5.76807
DPM3	CCDC58	5.76795
PIGB	NFXL1	5.76789
PIGW	POLD2	5.76758
PGAP1	PNO1	5.7671
PIGN	IGFALS	5.76702
PIGB	RNF8	5.76668
PIGB	SECISBP2L	5.7654
PIGC	ABHD13	5.7652
PIGN	FTSJ3	5.76411
GPAA1	ATP5L	5.76377
PIGS	PYROXD2	5.76371
PIGW	DAB2	5.7631
PIGV	LOC401980	5.76217
TMEM246	TRABD2B	5.76183
PIGG	SNRNP25	5.76176
PIGM	PARS2	5.76165
PIGK	APOA1BP	5.76061
PIGG	SLC16A4	5.75958
PIGB	IRAK4	5.7593
MPPE1	ACE2	5.75913
PIGB	PIBF1	5.75877
GPAA1	EXT2	5.7572
PIGM	TTC4	5.75648
PIGB	NFE2L2	5.75556
PIGV	TIMM10	5.75503
PIGV	DUOX1	5.75473
TMEM246	MSANTD4	5.75414
PIGG	CCNT1	5.75351
PGAP1	TRIM42	5.75329
PIGB	DMXL1	5.75299
PIGW	GLDC	5.75262
PIGS	THNSL2	5.75224
PIGT	UBXN10	5.752
PIGZ	CMC1	5.75149
PIGG	LIPT1	5.75075
PIGP	MED1	5.75042
PIGM	DUSP27	5.74999
MPPE1	HRH4	5.74909
PIGN	KANSL3	5.74878
PIGB	MTERFD3	5.74785
PIGG	FN3KRP	5.74754
PIGO	MC2R	5.74728
PIGW	HAO2	5.74709
PIGS	RIOK2	5.74708
PGAP3	ACTRT3	5.747
TMEM246	NGB	5.74652
PIGS	SYT12	5.74643
PIGG	SPCS3	5.74553
PIGM	TTC27	5.74551
PIGW	WWOX	5.74545
PIGG	CRBN	5.74407
PIGV	ATHL1	5.74317
PIGS	IPO13	5.74282
PIGN	SLC7A4	5.74249
PIGA	ISYNA1	5.74226
PIGN	CCDC47	5.74214
PIGK	SIX1	5.74199
PIGW	AX746830	5.7413
PIGM	SDAD1	5.74108
[truncated: 566,498+ more rows]
[truncated: 1 more columns]
